# Supplementary material for: Crystal structures of 2,3-bis­(4-chloro­phen­yl)-1,3-thia­zolidin-4-one and trans-2,3-bis­(4-chloro­phen­yl)-1,3-thia­zolidin-4-one 1-oxide
Source: Acta Crystallogr E Crystallogr Commun. 2015 Feb 11;71(Pt 3):264–7. doi: 10.1107/S2056989015001954 (PMC4350739; doi:10.1107/S2056989015001954)
Supplement: Supplementary file 1 [file e-71-00264-sup1.cif]

##############################################################################
#                                                                            #
# This CIF contains the data in a paper accepted for publication in          #
# Acta Crystallographica Section E. It conforms to the requirements of       #
# Notes for Authors for Acta Crystallographica Section E, and has been       #
# peer reviewed under the auspices of the IUCr Commission on Journals.       #
#                                                                            #
# Full details of the Crystallographic Information File format               #
# are given in the paper "The Crystallographic Information File (CIF):       #
# a New Standard Archive File for Crystallography" by S. R. Hall, F. H.      #
# Allen and I. D. Brown [Acta Cryst. (1991), A47, 655-685].                  #
#                                                                            #
# The current version of the core CIF dictionary is obtainable from          #
# ftp://ftp.iucr.org/pub/cif_core.dic.                                       #
#                                                                            #
# Software is freely available for graphical display of the structure(s)     #
# in this CIF. For information consult the CIF software page                 #
# http://www.iucr.org/resources/cif/software.                                #
#                                                                            #
# This file may be used for bona fide research purposes within the           #
# scientific community so long as proper attribution is given to the journal # 
# article from which it was obtained.                                        #
#                                                                            #
##############################################################################
data_1
_database_code_depnum_ccdc_archive 'CCDC 1046345'
_audit_creation_method     SHELXL-97
_chemical_name_systematic
;
2,3-Bis(4-chlorophenyl)-1,3-thiazolidin-4-one
;
_chemical_name_common     ?
_chemical_formula_moiety     'C15 H11 Cl2 N O S'
_chemical_formula_sum     'C15 H11 Cl2 N O S'
_chemical_formula_iupac     'C15 H11 Cl2 N O S'
_chemical_formula_weight     324.21
_chemical_melting_point     ?
_symmetry_cell_setting     triclinic
_symmetry_space_group_name_H-M     'P -1'
_symmetry_space_group_name_Hall     '-P 1'
loop_
    _symmetry_equiv_pos_as_xyz
    'x, y, z'
    '-x, -y, -z'
_cell_length_a     8.019(6)
_cell_length_b     9.562(8)
_cell_length_c     9.984(8)
_cell_angle_alpha     88.937(13)
_cell_angle_beta     76.254(12)
_cell_angle_gamma     71.586(13)
_cell_volume     704.3(10)
_cell_formula_units_Z     2
_cell_measurement_reflns_used     4305
_cell_measurement_theta_min     2.249
_cell_measurement_theta_max     28.217
_cell_measurement_temperature     298(2)
_exptl_crystal_description     block
_exptl_crystal_colour     colourless
_exptl_crystal_size_max     0.22
_exptl_crystal_size_mid     0.20
_exptl_crystal_size_min     0.16
_exptl_crystal_density_diffrn     1.529
_exptl_crystal_F_000     332
_exptl_absorpt_coefficient_mu     0.602
_exptl_absorpt_correction_type     multi-scan
_exptl_absorpt_process_details
;
(SADABS; Bruker, 2001)
;
_exptl_absorpt_correction_T_min     0.8790
_exptl_absorpt_correction_T_max     0.9098
_exptl_special_details
;
The data collection nominally covered a full sphere of reciprocal space by a
combination of 4 sets of \w scans each set at different \f and/or 2\q angles
and each scan (10 s exposure) covering -0.300\% degrees in \w. The crystal to
detector distance was 5.82 cm.
;
_diffrn_ambient_temperature     298(2)
_diffrn_radiation_type     MoK\a
_diffrn_radiation_wavelength     0.71073
_diffrn_radiation_source     'fine-focus sealed tube'
_diffrn_radiation_monochromator     graphite
_diffrn_measurement_device_type     'Bruker SMART CCD area-detector'
_diffrn_measurement_method     'phi and omega scans'
_diffrn_detector_area_resol_mean     8.34
_diffrn_reflns_number     6575
_diffrn_reflns_av_R_equivalents     0.0157
_diffrn_reflns_av_sigmaI/netI     0.0199
_diffrn_reflns_theta_min     2.10
_diffrn_reflns_theta_max     28.25
_diffrn_reflns_theta_full     28.25
_diffrn_measured_fraction_theta_max     0.975
_diffrn_measured_fraction_theta_full     0.975
_diffrn_reflns_limit_h_min     -10
_diffrn_reflns_limit_h_max     10
_diffrn_reflns_limit_k_min     -12
_diffrn_reflns_limit_k_max     12
_diffrn_reflns_limit_l_min     -13
_diffrn_reflns_limit_l_max     13
_refine_special_details
;
Refinement of <i>F</i>^2^ against ALL reflections. The weighted <i>R</i>-factor
<i>wR</i> and goodness of fit <i>S</i> are based on <i>F</i>^2^, conventional
<i>R</i>-factors <i>R</i> are based on <i>F</i>, with <i>F</i> set to zero for
negative <i>F</i>^2^. The threshold expression of <i>F</i>^2^ >
\s(<i>F</i>^2^) is used only for calculating <i>R</i>-factors(gt) <i>etc</i>.
and is not relevant to the choice of reflections for refinement.
<i>R</i>-factors based on <i>F</i>^2^ are statistically about twice as large
as those based on <i>F</i>, and <i>R</i>- factors based on ALL data will be
even larger.
;
_reflns_number_total     3406
_reflns_number_gt     3070
_reflns_threshold_expression     I>2sigma(I)
_refine_ls_structure_factor_coef     Fsqd
_refine_ls_matrix_type     full
_refine_ls_R_factor_all     0.0393
_refine_ls_R_factor_gt     0.0359
_refine_ls_wR_factor_gt     0.0956
_refine_ls_wR_factor_ref     0.0987
_refine_ls_goodness_of_fit_ref     1.046
_refine_ls_restrained_S_all     1.046
_refine_ls_number_reflns     3406
_refine_ls_number_parameters     181
_refine_ls_number_restraints     0
_refine_ls_hydrogen_treatment     constr
_refine_ls_weighting_scheme     calc
_refine_ls_weighting_details
         'calc w=1/[\s^2^(Fo^2^)+(0.0523P)^2^+0.2029P] where P=(Fo^2^+2Fc^2^)/3'
_atom_sites_solution_hydrogens     geom
_atom_sites_solution_primary     direct
_atom_sites_solution_secondary     difmap
_refine_ls_shift/su_max     0.001
_refine_ls_shift/su_mean     0.000
_refine_diff_density_max     0.235
_refine_diff_density_min     -0.420
_refine_ls_extinction_method     none
_refine_ls_extinction_coef     ?
loop_
    _atom_type_symbol
    _atom_type_description
    _atom_type_scat_dispersion_real
    _atom_type_scat_dispersion_imag
    _atom_type_scat_source
    'C' 'C' 0.0033 0.0016
                         'International Tables Vol C Tables 4.2.6.8 and 6.1.1.4'
    'H' 'H' 0.0000 0.0000
                         'International Tables Vol C Tables 4.2.6.8 and 6.1.1.4'
    'N' 'N' 0.0061 0.0033
                         'International Tables Vol C Tables 4.2.6.8 and 6.1.1.4'
    'O' 'O' 0.0106 0.0060
                         'International Tables Vol C Tables 4.2.6.8 and 6.1.1.4'
    'S' 'S' 0.1246 0.1234
                         'International Tables Vol C Tables 4.2.6.8 and 6.1.1.4'
    'Cl' 'Cl' 0.1484 0.1585
                         'International Tables Vol C Tables 4.2.6.8 and 6.1.1.4'
_computing_data_collection
;
SMART (Bruker, 2001)
;
_computing_cell_refinement
;
SAINT (Bruker, 2001)
;
_computing_data_reduction
;
SAINT (Bruker, 2001)
;
_computing_structure_solution
;
SHELXS97 (Sheldrick, 2008)
;
_computing_structure_refinement
;
SHELXL97 (Sheldrick, 2008)
;
_computing_molecular_graphics
;
SHELXTL (Sheldrick, 2008) and PLATON (Spek, 2009)
;
_computing_publication_material
;
SHELXTL (Sheldrick, 2008) and PLATON (Spek, 2009)
;
loop_
    _atom_site_type_symbol
    _atom_site_label
    _atom_site_fract_x
    _atom_site_fract_y
    _atom_site_fract_z
    _atom_site_U_iso_or_equiv
    _atom_site_adp_type
    _atom_site_calc_flag
    _atom_site_refinement_flags
    _atom_site_occupancy
    _atom_site_symmetry_multiplicity
    _atom_site_disorder_assembly
    _atom_site_disorder_group
    C C1 0.48888(17) 0.30999(15) 0.71043(13) 0.0330(3) Uani d . 1 1 . .
    H H1 0.4491 0.2300 0.6838 0.040 Uiso calc R 1 1 . .
    C C2 0.68202(17) 0.28648(14) 0.63246(13) 0.0310(3) Uani d . 1 1 . .
    C C3 0.78163(19) 0.36815(16) 0.66932(14) 0.0356(3) Uani d . 1 1 . .
    H H3 0.7306 0.4355 0.7455 0.043 Uiso calc R 1 1 . .
    C C4 0.95613(19) 0.34994(16) 0.59348(14) 0.0375(3) Uani d . 1 1 . .
    H H4 1.0233 0.4040 0.6184 0.045 Uiso calc R 1 1 . .
    C C5 1.02943(19) 0.24998(16) 0.47982(15) 0.0391(3) Uani d . 1 1 . .
    C C6 0.9333(2) 0.16883(17) 0.44035(15) 0.0418(3) Uani d . 1 1 . .
    H H6 0.9841 0.1029 0.3631 0.050 Uiso calc R 1 1 . .
    C C7 0.7584(2) 0.18715(16) 0.51810(14) 0.0377(3) Uani d . 1 1 . .
    H H7 0.6920 0.1323 0.4932 0.045 Uiso calc R 1 1 . .
    C C8 0.56811(17) 0.21103(15) 0.93089(13) 0.0317(3) Uani d . 1 1 . .
    C C9 0.64973(19) 0.06770(15) 0.87310(14) 0.0366(3) Uani d . 1 1 . .
    H H9 0.6364 0.0441 0.7872 0.044 Uiso calc R 1 1 . .
    C C10 0.7510(2) -0.04056(17) 0.94240(16) 0.0422(3) Uani d . 1 1 . .
    H H10 0.8060 -0.1366 0.9034 0.051 Uiso calc R 1 1 . .
    C C11 0.7694(2) -0.00403(18) 1.07003(17) 0.0434(3) Uani d . 1 1 . .
    C C12 0.6911(2) 0.13821(19) 1.12805(16) 0.0457(3) Uani d . 1 1 . .
    H H12 0.7053 0.1614 1.2139 0.055 Uiso calc R 1 1 . .
    C C13 0.5915(2) 0.24636(17) 1.05824(15) 0.0395(3) Uani d . 1 1 . .
    H H13 0.5401 0.3429 1.0964 0.047 Uiso calc R 1 1 . .
    C C14 0.29560(18) 0.41916(16) 0.93219(15) 0.0364(3) Uani d . 1 1 . .
    C C15 0.19141(19) 0.51206(17) 0.83648(16) 0.0429(3) Uani d . 1 1 . .
    H H15A 0.1473 0.6153 0.8689 0.051 Uiso calc R 1 1 . .
    H H15B 0.0884 0.4811 0.8329 0.051 Uiso calc R 1 1 . .
    Cl Cl1 1.25015(6) 0.22688(6) 0.38612(5) 0.06617(16) Uani d . 1 1 . .
    Cl Cl2 0.89079(7) -0.14012(6) 1.16121(6) 0.06647(16) Uani d . 1 1 . .
    N N1 0.45860(15) 0.32152(13) 0.86178(11) 0.0322(2) Uani d . 1 1 . .
    O O1 0.23825(15) 0.42928(15) 1.05662(11) 0.0510(3) Uani d . 1 1 . .
    S S1 0.34401(5) 0.48672(5) 0.66875(4) 0.04576(12) Uani d . 1 1 . .
loop_
    _atom_site_aniso_label
    _atom_site_aniso_U_11
    _atom_site_aniso_U_22
    _atom_site_aniso_U_33
    _atom_site_aniso_U_12
    _atom_site_aniso_U_13
    _atom_site_aniso_U_23
    C1 0.0324(6) 0.0375(7) 0.0286(6) -0.0104(5) -0.0075(5) 0.0019(5)
    C2 0.0327(6) 0.0329(6) 0.0252(5) -0.0080(5) -0.0064(5) 0.0040(5)
    C3 0.0379(7) 0.0386(7) 0.0279(6) -0.0109(5) -0.0051(5) -0.0032(5)
    C4 0.0380(7) 0.0413(7) 0.0344(7) -0.0147(6) -0.0084(5) 0.0018(6)
    C5 0.0354(7) 0.0393(7) 0.0352(7) -0.0084(6) 0.0004(5) 0.0025(6)
    C6 0.0465(8) 0.0391(7) 0.0328(7) -0.0108(6) 0.0004(6) -0.0052(6)
    C7 0.0439(7) 0.0372(7) 0.0322(6) -0.0145(6) -0.0072(6) -0.0016(5)
    C8 0.0288(6) 0.0361(6) 0.0297(6) -0.0121(5) -0.0044(5) 0.0056(5)
    C9 0.0371(7) 0.0375(7) 0.0333(6) -0.0120(6) -0.0053(5) 0.0035(5)
    C10 0.0378(7) 0.0370(7) 0.0476(8) -0.0105(6) -0.0053(6) 0.0093(6)
    C11 0.0367(7) 0.0487(8) 0.0499(8) -0.0184(6) -0.0153(6) 0.0224(7)
    C12 0.0485(8) 0.0583(9) 0.0392(7) -0.0240(7) -0.0185(6) 0.0127(7)
    C13 0.0413(7) 0.0427(7) 0.0368(7) -0.0155(6) -0.0110(6) 0.0022(6)
    C14 0.0303(6) 0.0402(7) 0.0372(7) -0.0107(5) -0.0056(5) -0.0027(5)
    C15 0.0308(6) 0.0451(8) 0.0473(8) -0.0053(6) -0.0085(6) 0.0014(6)
    Cl1 0.0465(2) 0.0702(3) 0.0689(3) -0.0232(2) 0.0179(2) -0.0170(2)
    Cl2 0.0627(3) 0.0667(3) 0.0827(3) -0.0258(2) -0.0377(3) 0.0424(3)
    N1 0.0307(5) 0.0357(5) 0.0269(5) -0.0076(4) -0.0050(4) 0.0013(4)
    O1 0.0377(5) 0.0675(8) 0.0360(5) -0.0062(5) -0.0002(4) -0.0081(5)
    S1 0.0374(2) 0.0520(2) 0.0426(2) -0.00607(16) -0.01206(16) 0.01364(17)
_geom_special_details
;
All e.s.d.'s (except the e.s.d. in the dihedral angle between two l.s. planes)
are estimated using the full covariance matrix. The cell e.s.d.'s are taken
into account individually in the estimation of e.s.d.'s in distances, angles
and torsion angles; correlations between e.s.d.'s in cell parameters are only
used when they are defined by crystal symmetry. An approximate (isotropic)
treatment of cell e.s.d.'s is used for estimating e.s.d.'s involving l.s.
planes.
;
loop_
    _geom_bond_atom_site_label_1
    _geom_bond_atom_site_label_2
    _geom_bond_site_symmetry_2
    _geom_bond_distance
    _geom_bond_publ_flag
    C1 N1 . 1.473(2) ?
    C1 C2 . 1.506(2) ?
    C1 S1 . 1.8282(17) ?
    C1 H1 . 0.9800 ?
    C2 C7 . 1.386(2) ?
    C2 C3 . 1.388(2) ?
    C3 C4 . 1.382(2) ?
    C3 H3 . 0.9300 ?
    C4 C5 . 1.384(2) ?
    C4 H4 . 0.9300 ?
    C5 C6 . 1.373(2) ?
    C5 Cl1 . 1.7408(19) ?
    C6 C7 . 1.390(2) ?
    C6 H6 . 0.9300 ?
    C7 H7 . 0.9300 ?
    C8 C9 . 1.387(2) ?
    C8 C13 . 1.391(2) ?
    C8 N1 . 1.4277(18) ?
    C9 C10 . 1.386(2) ?
    C9 H9 . 0.9300 ?
    C10 C11 . 1.380(3) ?
    C10 H10 . 0.9300 ?
    C11 C12 . 1.377(3) ?
    C11 Cl2 . 1.7455(17) ?
    C12 C13 . 1.382(2) ?
    C12 H12 . 0.9300 ?
    C13 H13 . 0.9300 ?
    C14 O1 . 1.212(2) ?
    C14 N1 . 1.3751(19) ?
    C14 C15 . 1.510(2) ?
    C15 S1 . 1.7930(19) ?
    C15 H15A . 0.9700 ?
    C15 H15B . 0.9700 ?
loop_
    _geom_angle_atom_site_label_1
    _geom_angle_atom_site_label_2
    _geom_angle_atom_site_label_3
    _geom_angle_site_symmetry_1
    _geom_angle_site_symmetry_3
    _geom_angle
    _geom_angle_publ_flag
    N1 C1 C2 . . 114.30(11) ?
    N1 C1 S1 . . 104.57(9) ?
    C2 C1 S1 . . 109.22(10) ?
    N1 C1 H1 . . 109.5 ?
    C2 C1 H1 . . 109.5 ?
    S1 C1 H1 . . 109.5 ?
    C7 C2 C3 . . 119.49(13) ?
    C7 C2 C1 . . 119.49(12) ?
    C3 C2 C1 . . 120.94(12) ?
    C4 C3 C2 . . 120.40(13) ?
    C4 C3 H3 . . 119.8 ?
    C2 C3 H3 . . 119.8 ?
    C3 C4 C5 . . 119.01(13) ?
    C3 C4 H4 . . 120.5 ?
    C5 C4 H4 . . 120.5 ?
    C6 C5 C4 . . 121.77(14) ?
    C6 C5 Cl1 . . 119.69(12) ?
    C4 C5 Cl1 . . 118.54(12) ?
    C5 C6 C7 . . 118.72(14) ?
    C5 C6 H6 . . 120.6 ?
    C7 C6 H6 . . 120.6 ?
    C2 C7 C6 . . 120.60(13) ?
    C2 C7 H7 . . 119.7 ?
    C6 C7 H7 . . 119.7 ?
    C9 C8 C13 . . 119.47(13) ?
    C9 C8 N1 . . 120.56(13) ?
    C13 C8 N1 . . 119.96(13) ?
    C10 C9 C8 . . 120.50(14) ?
    C10 C9 H9 . . 119.8 ?
    C8 C9 H9 . . 119.8 ?
    C11 C10 C9 . . 119.14(15) ?
    C11 C10 H10 . . 120.4 ?
    C9 C10 H10 . . 120.4 ?
    C12 C11 C10 . . 121.07(14) ?
    C12 C11 Cl2 . . 119.13(13) ?
    C10 C11 Cl2 . . 119.80(13) ?
    C11 C12 C13 . . 119.72(15) ?
    C11 C12 H12 . . 120.1 ?
    C13 C12 H12 . . 120.1 ?
    C12 C13 C8 . . 120.07(15) ?
    C12 C13 H13 . . 120.0 ?
    C8 C13 H13 . . 120.0 ?
    O1 C14 N1 . . 124.72(14) ?
    O1 C14 C15 . . 122.94(13) ?
    N1 C14 C15 . . 112.33(13) ?
    C14 C15 S1 . . 107.22(11) ?
    C14 C15 H15A . . 110.3 ?
    S1 C15 H15A . . 110.3 ?
    C14 C15 H15B . . 110.3 ?
    S1 C15 H15B . . 110.3 ?
    H15A C15 H15B . . 108.5 ?
    C14 N1 C8 . . 121.42(12) ?
    C14 N1 C1 . . 115.85(11) ?
    C8 N1 C1 . . 120.65(11) ?
    C15 S1 C1 . . 91.77(7) ?
loop_
    _geom_torsion_atom_site_label_1
    _geom_torsion_atom_site_label_2
    _geom_torsion_atom_site_label_3
    _geom_torsion_atom_site_label_4
    _geom_torsion_site_symmetry_1
    _geom_torsion_site_symmetry_2
    _geom_torsion_site_symmetry_3
    _geom_torsion_site_symmetry_4
    _geom_torsion
    _geom_torsion_publ_flag
    N1 C1 C2 C7 . . . . 138.56(13) ?
    S1 C1 C2 C7 . . . . -104.71(14) ?
    N1 C1 C2 C3 . . . . -44.66(17) ?
    S1 C1 C2 C3 . . . . 72.06(15) ?
    C7 C2 C3 C4 . . . . -0.5(2) ?
    C1 C2 C3 C4 . . . . -177.31(13) ?
    C2 C3 C4 C5 . . . . 0.5(2) ?
    C3 C4 C5 C6 . . . . 0.1(2) ?
    C3 C4 C5 Cl1 . . . . -179.42(11) ?
    C4 C5 C6 C7 . . . . -0.7(2) ?
    Cl1 C5 C6 C7 . . . . 178.88(12) ?
    C3 C2 C7 C6 . . . . 0.0(2) ?
    C1 C2 C7 C6 . . . . 176.81(13) ?
    C5 C6 C7 C2 . . . . 0.6(2) ?
    C13 C8 C9 C10 . . . . 1.3(2) ?
    N1 C8 C9 C10 . . . . -177.86(12) ?
    C8 C9 C10 C11 . . . . 0.2(2) ?
    C9 C10 C11 C12 . . . . -1.0(2) ?
    C9 C10 C11 Cl2 . . . . 178.08(11) ?
    C10 C11 C12 C13 . . . . 0.4(2) ?
    Cl2 C11 C12 C13 . . . . -178.68(12) ?
    C11 C12 C13 C8 . . . . 1.0(2) ?
    C9 C8 C13 C12 . . . . -1.8(2) ?
    N1 C8 C13 C12 . . . . 177.27(13) ?
    O1 C14 C15 S1 . . . . 168.76(13) ?
    N1 C14 C15 S1 . . . . -12.48(15) ?
    O1 C14 N1 C8 . . . . 6.5(2) ?
    C15 C14 N1 C8 . . . . -172.19(12) ?
    O1 C14 N1 C1 . . . . 170.20(14) ?
    C15 C14 N1 C1 . . . . -8.53(17) ?
    C9 C8 N1 C14 . . . . 136.45(14) ?
    C13 C8 N1 C14 . . . . -42.65(18) ?
    C9 C8 N1 C1 . . . . -26.44(18) ?
    C13 C8 N1 C1 . . . . 154.46(13) ?
    C2 C1 N1 C14 . . . . 144.10(13) ?
    S1 C1 N1 C14 . . . . 24.72(14) ?
    C2 C1 N1 C8 . . . . -52.09(16) ?
    S1 C1 N1 C8 . . . . -171.47(9) ?
    C14 C15 S1 C1 . . . . 22.62(11) ?
    N1 C1 S1 C15 . . . . -26.42(10) ?
    C2 C1 S1 C15 . . . . -149.16(10) ?
loop_
    _geom_hbond_atom_site_label_D
    _geom_hbond_atom_site_label_H
    _geom_hbond_atom_site_label_A
    _geom_hbond_site_symmetry_A
    _geom_hbond_distance_DH
    _geom_hbond_distance_HA
    _geom_hbond_distance_DA
    _geom_hbond_angle_DHA
    C3 H3 O1 2_667 0.93 2.48 3.326(3) 151
    C15 H15B O1 2_567 0.97 2.46 3.221(3) 135
data_2
_database_code_depnum_ccdc_archive 'CCDC 1046346'
_audit_creation_method     SHELXL-97
_chemical_name_systematic
;
2,3-Bis(4-chlorophenyl)-1,3-thiazolidin-4-one 1-oxide
;
_chemical_name_common     ?
_chemical_formula_moiety     'C15 H11 Cl2 N O2 S'
_chemical_formula_sum     'C15 H11 Cl2 N O2 S'
_chemical_formula_iupac     'C15 H11 Cl2 N O2 S'
_chemical_formula_weight     340.21
_chemical_melting_point     ?
_symmetry_cell_setting     orthorhombic
_symmetry_space_group_name_H-M     'P b c a'
_symmetry_space_group_name_Hall     '-P 2ab 2ac'
loop_
    _symmetry_equiv_pos_as_xyz
    'x, y, z'
    '-x+1/2, -y, z+1/2'
    '-x, y+1/2, -z+1/2'
    'x+1/2, -y+1/2, -z'
    '-x, -y, -z'
    'x-1/2, y, -z-1/2'
    'x, -y-1/2, z-1/2'
    '-x-1/2, y-1/2, z'
_cell_length_a     7.1094(17)
_cell_length_b     20.940(5)
_cell_length_c     20.940
_cell_angle_alpha     90.00
_cell_angle_beta     90.00
_cell_angle_gamma     90.00
_cell_volume     3117.4(11)
_cell_formula_units_Z     8
_cell_measurement_reflns_used     5771
_cell_measurement_theta_min     2.175
_cell_measurement_theta_max     28.147
_cell_measurement_temperature     298(2)
_exptl_crystal_description     plate
_exptl_crystal_colour     colourless
_exptl_crystal_size_max     0.19
_exptl_crystal_size_mid     0.17
_exptl_crystal_size_min     0.05
_exptl_crystal_density_diffrn     1.450
_exptl_crystal_F_000     1392
_exptl_absorpt_coefficient_mu     0.552
_exptl_absorpt_correction_type     multi-scan
_exptl_absorpt_process_details
;
(SADABS; Bruker, 2001)
;
_exptl_absorpt_correction_T_min     0.9023
_exptl_absorpt_correction_T_max     0.9729
_exptl_special_details
;
The data collection nominally covered a full sphere of reciprocal space by a
combination of 4 sets of \w scans each set at different \f and/or 2\q angles
and each scan (10 s exposure) covering -0.300\% degrees in \w. The crystal to
detector distance was 5.82 cm.
;
_diffrn_ambient_temperature     298(2)
_diffrn_radiation_type     MoK\a
_diffrn_radiation_wavelength     0.71073
_diffrn_radiation_source     'fine-focus sealed tube'
_diffrn_radiation_monochromator     graphite
_diffrn_measurement_device_type     'Bruker SMART CCD area-detector'
_diffrn_measurement_method     'phi and omega scans'
_diffrn_detector_area_resol_mean     8.34
_diffrn_reflns_number     26788
_diffrn_reflns_av_R_equivalents     0.0376
_diffrn_reflns_av_sigmaI/netI     0.0255
_diffrn_reflns_theta_min     1.95
_diffrn_reflns_theta_max     28.27
_diffrn_reflns_theta_full     28.27
_diffrn_measured_fraction_theta_max     0.998
_diffrn_measured_fraction_theta_full     0.998
_diffrn_reflns_limit_h_min     -9
_diffrn_reflns_limit_h_max     9
_diffrn_reflns_limit_k_min     -27
_diffrn_reflns_limit_k_max     27
_diffrn_reflns_limit_l_min     -27
_diffrn_reflns_limit_l_max     27
_refine_special_details
;
Refinement of <i>F</i>^2^ against ALL reflections. The weighted <i>R</i>-factor
<i>wR</i> and goodness of fit <i>S</i> are based on <i>F</i>^2^, conventional
<i>R</i>-factors <i>R</i> are based on <i>F</i>, with <i>F</i> set to zero for
negative <i>F</i>^2^. The threshold expression of <i>F</i>^2^ >
\s(<i>F</i>^2^) is used only for calculating <i>R</i>-factors(gt) <i>etc</i>.
and is not relevant to the choice of reflections for refinement.
<i>R</i>-factors based on <i>F</i>^2^ are statistically about twice as large
as those based on <i>F</i>, and <i>R</i>- factors based on ALL data will be
even larger.
;
_reflns_number_total     3862
_reflns_number_gt     2543
_reflns_threshold_expression     >2sigma(I)
_refine_ls_structure_factor_coef     Fsqd
_refine_ls_matrix_type     full
_refine_ls_R_factor_all     0.0791
_refine_ls_R_factor_gt     0.0513
_refine_ls_wR_factor_gt     0.1263
_refine_ls_wR_factor_ref     0.1381
_refine_ls_goodness_of_fit_ref     1.065
_refine_ls_restrained_S_all     1.065
_refine_ls_number_reflns     3862
_refine_ls_number_parameters     190
_refine_ls_number_restraints     0
_refine_ls_hydrogen_treatment     constr
_refine_ls_weighting_scheme     calc
_refine_ls_weighting_details
         'calc w=1/[\s^2^(Fo^2^)+(0.0581P)^2^+1.0427P] where P=(Fo^2^+2Fc^2^)/3'
_atom_sites_solution_hydrogens     geom
_atom_sites_solution_primary     direct
_atom_sites_solution_secondary     difmap
_refine_ls_shift/su_max     0.003
_refine_ls_shift/su_mean     0.002
_refine_diff_density_max     0.325
_refine_diff_density_min     -0.310
_refine_ls_extinction_method     none
_refine_ls_extinction_coef     ?
loop_
    _atom_type_symbol
    _atom_type_description
    _atom_type_scat_dispersion_real
    _atom_type_scat_dispersion_imag
    _atom_type_scat_source
    'C' 'C' 0.0033 0.0016
                         'International Tables Vol C Tables 4.2.6.8 and 6.1.1.4'
    'H' 'H' 0.0000 0.0000
                         'International Tables Vol C Tables 4.2.6.8 and 6.1.1.4'
    'N' 'N' 0.0061 0.0033
                         'International Tables Vol C Tables 4.2.6.8 and 6.1.1.4'
    'O' 'O' 0.0106 0.0060
                         'International Tables Vol C Tables 4.2.6.8 and 6.1.1.4'
    'S' 'S' 0.1246 0.1234
                         'International Tables Vol C Tables 4.2.6.8 and 6.1.1.4'
    'Cl' 'Cl' 0.1484 0.1585
                         'International Tables Vol C Tables 4.2.6.8 and 6.1.1.4'
_computing_data_collection
;
SMART (Bruker, 2001)
;
_computing_cell_refinement
;
SAINT (Bruker, 2001)
;
_computing_data_reduction
;
SAINT (Bruker, 2001)
;
_computing_structure_solution
;
SHELXS97 (Sheldrick, 2008)
;
_computing_structure_refinement
;
SHELXL97 (Sheldrick, 2008)
;
_computing_molecular_graphics
;
SHELXTL (Sheldrick, 2008) and PLATON (Spek, 2009)
;
_computing_publication_material
;
SHELXTL (Sheldrick, 2008) and PLATON (Spek, 2009)
;
loop_
    _atom_site_type_symbol
    _atom_site_label
    _atom_site_fract_x
    _atom_site_fract_y
    _atom_site_fract_z
    _atom_site_U_iso_or_equiv
    _atom_site_adp_type
    _atom_site_calc_flag
    _atom_site_refinement_flags
    _atom_site_occupancy
    _atom_site_symmetry_multiplicity
    _atom_site_disorder_assembly
    _atom_site_disorder_group
    C C1 0.1427(3) 0.56601(10) 0.84451(10) 0.0447(5) Uani d . 1 1 . .
    H H1 0.1817 0.5615 0.7999 0.054 Uiso calc R 1 1 . .
    C C2 0.2832(3) 0.60780(10) 0.87867(10) 0.0446(5) Uani d . 1 1 . .
    C C3 0.3302(3) 0.59815(12) 0.94158(11) 0.0508(6) Uani d . 1 1 . .
    H H3 0.2783 0.5640 0.9638 0.061 Uiso calc R 1 1 . .
    C C4 0.4542(4) 0.63897(14) 0.97198(12) 0.0627(7) Uani d . 1 1 . .
    H H4 0.4843 0.6326 1.0147 0.075 Uiso calc R 1 1 . .
    C C5 0.5322(4) 0.68858(14) 0.93908(15) 0.0710(8) Uani d . 1 1 . .
    C C6 0.4887(4) 0.69891(13) 0.87616(16) 0.0745(8) Uani d . 1 1 . .
    H H6 0.5433 0.7327 0.8541 0.089 Uiso calc R 1 1 . .
    C C7 0.3629(4) 0.65874(12) 0.84583(12) 0.0594(6) Uani d . 1 1 . .
    H H7 0.3316 0.6658 0.8033 0.071 Uiso calc R 1 1 . .
    C C8 0.2445(3) 0.45232(11) 0.85694(9) 0.0455(5) Uani d . 1 1 . .
    C C9 0.4140(3) 0.46695(12) 0.82790(12) 0.0563(6) Uani d . 1 1 . .
    H H9 0.4447 0.5094 0.8199 0.068 Uiso calc R 1 1 . .
    C C10 0.5379(4) 0.41909(14) 0.81076(13) 0.0684(7) Uani d . 1 1 . .
    H H10 0.6511 0.4293 0.7910 0.082 Uiso calc R 1 1 . .
    C C11 0.4939(5) 0.35700(14) 0.82285(13) 0.0716(8) Uani d . 1 1 . .
    C C12 0.3310(5) 0.34158(14) 0.85240(14) 0.0808(9) Uani d . 1 1 . .
    H H12 0.3038 0.2990 0.8612 0.097 Uiso calc R 1 1 . .
    C C13 0.2046(4) 0.38873(13) 0.86954(13) 0.0677(7) Uani d . 1 1 . .
    H H13 0.0925 0.3778 0.8896 0.081 Uiso calc R 1 1 . .
    C C14 -0.0326(3) 0.49782(12) 0.91318(10) 0.0508(6) Uani d . 1 1 . .
    C C15 -0.1372(3) 0.56016(13) 0.91777(10) 0.0593(7) Uani d . 1 1 . .
    H H15A -0.0952 0.5839 0.9549 0.071 Uiso calc R 1 1 . .
    H H15B -0.2711 0.5523 0.9219 0.071 Uiso calc R 1 1 . .
    Cl Cl1 0.68956(15) 0.73930(6) 0.97629(6) 0.1258(4) Uani d . 1 1 . .
    Cl Cl2 0.64436(17) 0.29545(5) 0.79888(5) 0.1196(4) Uani d . 1 1 . .
    N N1 0.1163(2) 0.50246(9) 0.87174(8) 0.0434(4) Uani d . 1 1 . .
    O O1 -0.2071(3) 0.57407(11) 0.79699(8) 0.0779(6) Uani d . 1 1 . .
    O O2 -0.0736(3) 0.45046(9) 0.94350(8) 0.0715(5) Uani d . 1 1 . .
    S S1 -0.09086(9) 0.60445(3) 0.84674(3) 0.0560(2) Uani d . 1 1 . .
loop_
    _atom_site_aniso_label
    _atom_site_aniso_U_11
    _atom_site_aniso_U_22
    _atom_site_aniso_U_33
    _atom_site_aniso_U_12
    _atom_site_aniso_U_13
    _atom_site_aniso_U_23
    C1 0.0457(12) 0.0505(13) 0.0378(10) -0.0016(10) 0.0072(9) 0.0010(9)
    C2 0.0398(11) 0.0484(12) 0.0456(11) 0.0011(10) 0.0086(9) -0.0022(9)
    C3 0.0454(13) 0.0594(15) 0.0475(12) -0.0024(11) 0.0063(10) -0.0046(10)
    C4 0.0507(14) 0.0793(19) 0.0580(14) -0.0008(13) 0.0003(12) -0.0162(13)
    C5 0.0479(15) 0.077(2) 0.089(2) -0.0116(14) 0.0071(14) -0.0282(16)
    C6 0.0671(18) 0.0580(17) 0.099(2) -0.0187(14) 0.0212(16) -0.0015(15)
    C7 0.0607(15) 0.0567(15) 0.0607(14) -0.0082(12) 0.0083(12) 0.0027(12)
    C8 0.0469(12) 0.0508(13) 0.0387(11) -0.0038(10) 0.0008(9) -0.0001(9)
    C9 0.0518(14) 0.0577(15) 0.0593(14) -0.0008(11) 0.0120(11) 0.0030(11)
    C10 0.0566(16) 0.079(2) 0.0700(17) 0.0129(14) 0.0092(13) 0.0026(14)
    C11 0.080(2) 0.0716(19) 0.0636(16) 0.0273(16) 0.0024(15) 0.0056(14)
    C12 0.110(3) 0.0470(15) 0.085(2) 0.0075(16) 0.0129(19) 0.0078(14)
    C13 0.0747(19) 0.0548(16) 0.0735(17) -0.0092(14) 0.0156(14) 0.0053(13)
    C14 0.0445(12) 0.0728(16) 0.0352(10) -0.0074(11) 0.0039(9) 0.0008(11)
    C15 0.0434(13) 0.0903(19) 0.0442(12) 0.0087(13) 0.0042(10) -0.0051(12)
    Cl1 0.0974(7) 0.1391(9) 0.1409(9) -0.0599(7) -0.0018(6) -0.0500(7)
    Cl2 0.1392(9) 0.1012(7) 0.1184(8) 0.0708(7) 0.0144(7) 0.0076(6)
    N1 0.0405(9) 0.0512(10) 0.0387(8) -0.0037(8) 0.0068(7) 0.0014(8)
    O1 0.0607(12) 0.1197(16) 0.0534(10) -0.0018(11) -0.0179(9) -0.0016(10)
    O2 0.0764(13) 0.0803(13) 0.0579(10) -0.0134(10) 0.0236(9) 0.0120(9)
    S1 0.0494(4) 0.0702(4) 0.0484(3) 0.0080(3) -0.0057(3) 0.0022(3)
_geom_special_details
;
All e.s.d.'s (except the e.s.d. in the dihedral angle between two l.s. planes)
are estimated using the full covariance matrix. The cell e.s.d.'s are taken
into account individually in the estimation of e.s.d.'s in distances, angles
and torsion angles; correlations between e.s.d.'s in cell parameters are only
used when they are defined by crystal symmetry. An approximate (isotropic)
treatment of cell e.s.d.'s is used for estimating e.s.d.'s involving l.s.
planes.
;
loop_
    _geom_bond_atom_site_label_1
    _geom_bond_atom_site_label_2
    _geom_bond_site_symmetry_2
    _geom_bond_distance
    _geom_bond_publ_flag
    C1 N1 . 1.460(3) ?
    C1 C2 . 1.508(3) ?
    C1 S1 . 1.846(2) ?
    C1 H1 . 0.9800 ?
    C2 C3 . 1.374(3) ?
    C2 C7 . 1.390(3) ?
    C3 C4 . 1.383(3) ?
    C3 H3 . 0.9300 ?
    C4 C5 . 1.365(4) ?
    C4 H4 . 0.9300 ?
    C5 C6 . 1.371(4) ?
    C5 Cl1 . 1.728(3) ?
    C6 C7 . 1.382(4) ?
    C6 H6 . 0.9300 ?
    C7 H7 . 0.9300 ?
    C8 C9 . 1.384(3) ?
    C8 C13 . 1.387(3) ?
    C8 N1 . 1.425(3) ?
    C9 C10 . 1.382(4) ?
    C9 H9 . 0.9300 ?
    C10 C11 . 1.361(4) ?
    C10 H10 . 0.9300 ?
    C11 C12 . 1.352(4) ?
    C11 Cl2 . 1.749(3) ?
    C12 C13 . 1.382(4) ?
    C12 H12 . 0.9300 ?
    C13 H13 . 0.9300 ?
    C14 O2 . 1.213(3) ?
    C14 N1 . 1.372(3) ?
    C14 C15 . 1.506(4) ?
    C15 S1 . 1.784(2) ?
    C15 H15A . 0.9700 ?
    C15 H15B . 0.9700 ?
    O1 S1 . 1.4742(19) ?
loop_
    _geom_angle_atom_site_label_1
    _geom_angle_atom_site_label_2
    _geom_angle_atom_site_label_3
    _geom_angle_site_symmetry_1
    _geom_angle_site_symmetry_3
    _geom_angle
    _geom_angle_publ_flag
    N1 C1 C2 . . 115.38(18) ?
    N1 C1 S1 . . 105.78(14) ?
    C2 C1 S1 . . 109.30(15) ?
    N1 C1 H1 . . 108.7 ?
    C2 C1 H1 . . 108.7 ?
    S1 C1 H1 . . 108.7 ?
    C3 C2 C7 . . 119.2(2) ?
    C3 C2 C1 . . 122.0(2) ?
    C7 C2 C1 . . 118.7(2) ?
    C2 C3 C4 . . 120.4(2) ?
    C2 C3 H3 . . 119.8 ?
    C4 C3 H3 . . 119.8 ?
    C5 C4 C3 . . 119.8(2) ?
    C5 C4 H4 . . 120.1 ?
    C3 C4 H4 . . 120.1 ?
    C4 C5 C6 . . 120.9(3) ?
    C4 C5 Cl1 . . 120.2(2) ?
    C6 C5 Cl1 . . 118.9(2) ?
    C5 C6 C7 . . 119.5(3) ?
    C5 C6 H6 . . 120.3 ?
    C7 C6 H6 . . 120.3 ?
    C6 C7 C2 . . 120.2(3) ?
    C6 C7 H7 . . 119.9 ?
    C2 C7 H7 . . 119.9 ?
    C9 C8 C13 . . 118.3(2) ?
    C9 C8 N1 . . 119.3(2) ?
    C13 C8 N1 . . 122.4(2) ?
    C10 C9 C8 . . 120.6(2) ?
    C10 C9 H9 . . 119.7 ?
    C8 C9 H9 . . 119.7 ?
    C11 C10 C9 . . 119.9(3) ?
    C11 C10 H10 . . 120.1 ?
    C9 C10 H10 . . 120.1 ?
    C12 C11 C10 . . 120.7(3) ?
    C12 C11 Cl2 . . 118.6(2) ?
    C10 C11 Cl2 . . 120.7(2) ?
    C11 C12 C13 . . 120.3(3) ?
    C11 C12 H12 . . 119.8 ?
    C13 C12 H12 . . 119.8 ?
    C12 C13 C8 . . 120.2(3) ?
    C12 C13 H13 . . 119.9 ?
    C8 C13 H13 . . 119.9 ?
    O2 C14 N1 . . 125.1(2) ?
    O2 C14 C15 . . 123.8(2) ?
    N1 C14 C15 . . 111.1(2) ?
    C14 C15 S1 . . 107.83(15) ?
    C14 C15 H15A . . 110.1 ?
    S1 C15 H15A . . 110.1 ?
    C14 C15 H15B . . 110.1 ?
    S1 C15 H15B . . 110.1 ?
    H15A C15 H15B . . 108.5 ?
    C14 N1 C8 . . 125.37(19) ?
    C14 N1 C1 . . 114.26(19) ?
    C8 N1 C1 . . 120.31(17) ?
    O1 S1 C15 . . 105.16(13) ?
    O1 S1 C1 . . 107.35(11) ?
    C15 S1 C1 . . 87.74(10) ?
loop_
    _geom_torsion_atom_site_label_1
    _geom_torsion_atom_site_label_2
    _geom_torsion_atom_site_label_3
    _geom_torsion_atom_site_label_4
    _geom_torsion_site_symmetry_1
    _geom_torsion_site_symmetry_2
    _geom_torsion_site_symmetry_3
    _geom_torsion_site_symmetry_4
    _geom_torsion
    _geom_torsion_publ_flag
    N1 C1 C2 C3 . . . . -23.1(3) ?
    S1 C1 C2 C3 . . . . 96.0(2) ?
    N1 C1 C2 C7 . . . . 158.9(2) ?
    S1 C1 C2 C7 . . . . -82.1(2) ?
    C7 C2 C3 C4 . . . . 0.5(3) ?
    C1 C2 C3 C4 . . . . -177.5(2) ?
    C2 C3 C4 C5 . . . . -0.9(4) ?
    C3 C4 C5 C6 . . . . 0.4(4) ?
    C3 C4 C5 Cl1 . . . . -179.2(2) ?
    C4 C5 C6 C7 . . . . 0.5(4) ?
    Cl1 C5 C6 C7 . . . . -179.9(2) ?
    C5 C6 C7 C2 . . . . -0.8(4) ?
    C3 C2 C7 C6 . . . . 0.3(4) ?
    C1 C2 C7 C6 . . . . 178.4(2) ?
    C13 C8 C9 C10 . . . . 1.4(4) ?
    N1 C8 C9 C10 . . . . -177.5(2) ?
    C8 C9 C10 C11 . . . . -0.4(4) ?
    C9 C10 C11 C12 . . . . -1.0(5) ?
    C9 C10 C11 Cl2 . . . . 177.6(2) ?
    C10 C11 C12 C13 . . . . 1.4(5) ?
    Cl2 C11 C12 C13 . . . . -177.2(2) ?
    C11 C12 C13 C8 . . . . -0.4(5) ?
    C9 C8 C13 C12 . . . . -1.0(4) ?
    N1 C8 C13 C12 . . . . 177.9(2) ?
    O2 C14 C15 S1 . . . . -158.4(2) ?
    N1 C14 C15 S1 . . . . 23.1(2) ?
    O2 C14 N1 C8 . . . . 1.0(4) ?
    C15 C14 N1 C8 . . . . 179.50(19) ?
    O2 C14 N1 C1 . . . . -176.0(2) ?
    C15 C14 N1 C1 . . . . 2.4(3) ?
    C9 C8 N1 C14 . . . . -163.5(2) ?
    C13 C8 N1 C14 . . . . 17.7(3) ?
    C9 C8 N1 C1 . . . . 13.4(3) ?
    C13 C8 N1 C1 . . . . -165.4(2) ?
    C2 C1 N1 C14 . . . . 95.3(2) ?
    S1 C1 N1 C14 . . . . -25.7(2) ?
    C2 C1 N1 C8 . . . . -82.0(2) ?
    S1 C1 N1 C8 . . . . 157.09(15) ?
    C14 C15 S1 O1 . . . . 76.00(19) ?
    C14 C15 S1 C1 . . . . -31.37(17) ?
    N1 C1 S1 O1 . . . . -72.87(16) ?
    C2 C1 S1 O1 . . . . 162.31(15) ?
    N1 C1 S1 C15 . . . . 32.31(16) ?
    C2 C1 S1 C15 . . . . -92.52(16) ?
loop_
    _geom_hbond_atom_site_label_D
    _geom_hbond_atom_site_label_H
    _geom_hbond_atom_site_label_A
    _geom_hbond_site_symmetry_A
    _geom_hbond_distance_DH
    _geom_hbond_distance_HA
    _geom_hbond_distance_DA
    _geom_hbond_angle_DHA
    C1 H1 O1 6_657 0.98 2.19 3.154(3) 167
    C6 H6 Cl2 8_765 0.93 2.83 3.676(3) 152
data_global
_journal_date_recd_electronic     2015-01-13
_journal_date_accepted     2015-01-29
_journal_name_full     'Acta Crystallographica, Section E'
_journal_year     2015
_journal_volume     71
_journal_issue      3
_journal_page_first     264
_journal_page_last     267
_journal_paper_category     GO
_journal_paper_doi     10.1107/S2056989015001954
_journal_coeditor_code     SU5062
_publ_contact_author_name     'Lee J. Silverberg'
_publ_contact_author_address
;
Dr. Lee J. Silverberg
Pennsylvania State University, Schuylkill Campus
200 University Drive
Schuylkill Haven, PA 17972
USA
;
_publ_contact_author_email     'ljs43@psu.edu'
_publ_contact_author_fax     '1(570)3856105'
_publ_contact_author_phone     '+1 570 385 6051'
_publ_section_title
;
Crystal structures of 2,3-bis(4-chlorophenyl)-1,3-thiazolidin-4-one and
<i>trans</i>-2,3-bis(4-chlorophenyl)-1,3-thiazolidin-4-one 1-oxide
;
loop_
    _publ_author_name
    _publ_author_address
    'Hemant P. Yennawar'
;
 Department of Chemistry
 Pennsylvania State University
 University Park, PA 16802
 USA
;
    'John Tierney'
;
Pennsylvania State University, Brandywine Campus
312 M Main Building, 25
Yearsley Mill Rd,
Media, PA 19063
USA
;
    'Patrick D. Hullihen'
;
Pennsylvania State University, Schuylkill Campus
200 University Drive
Schuylkill Haven, PA 17972
USA
;
    'Lee J. Silverberg'
;
Pennsylvania State University, Schuylkill Campus
200 University Drive
Schuylkill Haven, PA 17972
USA
;
_publ_section_synopsis
;
In the related title compounds, (1) and (2), the 3-thiazolidine ring pucker is
twisted on the S---C~methine~ bond in (1), while in (2), the ring has an
envelope conformation with the S atom as the flap. In the crystal of (1),
molecules are linked by C---H...O hydrogen bonds forming chains along [100],
while in the crystal of (2), molecules are linked by C---H...O and C---H...Cl
hydrogen bonds forming slabs parallel to (001).
;
