# Supplementary material for: Crystal structures of 2,3-bis­(4-chloro­phen­yl)-1,3-thia­zolidin-4-one and trans-2,3-bis­(4-chloro­phen­yl)-1,3-thia­zolidin-4-one 1-oxide
Source: Acta Crystallogr E Crystallogr Commun. 2015 Feb 11;71(Pt 3):264–7. doi: 10.1107/S2056989015001954 (PMC4350739; doi:10.1107/S2056989015001954)
Supplement: Supplementary file 2 [file e-71-00264-1sup2.hkl]

# 
# h,k,l, Fc-squared, Fo-squared, sigma(Fo-squared) and status flag 
# 
data_1
_shelx_title ' ljs13s in P-1' 
_shelx_refln_list_code          4 
_shelx_F_calc_maximum      109.68 
_exptl_crystal_F_000       332.00 
_reflns_d_resolution_high  0.7507 
 
loop_ 
 _symmetry_equiv_pos_as_xyz 
 'x, y, z' 
 '-x, -y, -z' 
 
_cell_length_a     8.0188 
_cell_length_b     9.5622 
_cell_length_c     9.9845 
_cell_angle_alpha  88.937 
_cell_angle_beta   76.254 
_cell_angle_gamma  71.586 
 
_shelx_F_squared_multiplier     1.000 
 
loop_ 
 _refln_index_h 
 _refln_index_k 
 _refln_index_l 
 _refln_F_squared_calc 
 _refln_F_squared_meas 
 _refln_F_squared_sigma 
 _refln_observed_status 
   1   0   0      135.27      142.34      3.04 o 
   2   0   0     3202.96     3152.37     49.01 o 
   3   0   0      313.17      327.23      4.03 o 
   4   0   0      493.71      558.09      6.81 o 
   5   0   0       85.99       80.30      1.22 o 
   6   0   0       96.59      103.80      1.94 o 
   7   0   0      101.37       96.76      1.93 o 
   8   0   0       17.36       16.08      0.71 o 
   9   0   0       69.89       67.99      2.00 o 
  -9   1   0       43.21       41.96      1.75 o 
  -8   1   0        4.17        3.09      0.41 o 
  -7   1   0        2.93        4.12      0.39 o 
  -6   1   0      501.57      515.06      7.87 o 
  -5   1   0       28.03       25.52      0.54 o 
  -4   1   0       19.72       23.19      0.47 o 
  -3   1   0      415.24      426.17      5.22 o 
  -2   1   0      983.08     1012.01     12.09 o 
  -1   1   0     1129.54     1126.44     13.46 o 
   0   1   0      215.84      225.79      3.43 o 
   1   1   0      236.99      229.06      2.90 o 
   2   1   0      769.30      802.98      9.61 o 
   3   1   0        8.39       11.47      0.35 o 
   4   1   0        2.87        2.33      0.15 o 
   5   1   0      288.92      275.47      3.80 o 
   6   1   0       48.62       43.09      0.81 o 
   7   1   0      249.31      239.20      3.98 o 
   8   1   0       82.31       81.65      1.77 o 
   9   1   0       92.03       85.18      1.93 o 
  10   1   0        8.64       11.40      0.71 o 
  -9   2   0        7.02        8.39      1.17 o 
  -8   2   0        0.04        0.44      0.30 o 
  -7   2   0      250.45      260.48      5.21 o 
  -6   2   0      226.01      227.56      3.79 o 
  -5   2   0        0.38        0.80      0.22 o 
  -4   2   0      309.80      315.72      3.98 o 
  -3   2   0      346.62      334.21      4.14 o 
  -2   2   0       72.08       67.46      0.94 o 
  -1   2   0        3.70        4.86      0.15 o 
   0   2   0      604.97      621.07      9.27 o 
   1   2   0       20.22       21.76      0.62 o 
   2   2   0     8439.70     6828.23    130.20 o 
   3   2   0       50.93       60.15      0.87 o 
   4   2   0      410.50      397.46      4.91 o 
   5   2   0       41.18       37.96      0.70 o 
   6   2   0      299.45      284.91      3.70 o 
   7   2   0        4.10        4.63      0.39 o 
   8   2   0        3.52        4.51      0.48 o 
   9   2   0       12.24       15.81      0.77 o 
  10   2   0        7.27        6.87      0.58 o 
  -8   3   0        0.04        0.30      0.55 o 
  -7   3   0        0.03        0.36      0.28 o 
  -6   3   0       26.24       23.06      0.78 o 
  -5   3   0        0.01        0.09      0.71 o 
  -4   3   0      345.62      358.15      5.51 o 
  -3   3   0       14.98       15.50      0.36 o 
  -2   3   0      227.57      226.92      2.86 o 
  -1   3   0       65.45       52.47      0.75 o 
   0   3   0     1671.88     1629.78     19.45 o 
   1   3   0      703.88      793.50      9.51 o 
   2   3   0      870.87      945.86     11.31 o 
   3   3   0      859.34      831.10     10.00 o 
   4   3   0      722.68      748.33      9.06 o 
   5   3   0      320.44      303.85      3.88 o 
   6   3   0      137.17      137.29      1.96 o 
   7   3   0       15.42       14.51      0.46 o 
   8   3   0        0.15        0.00      0.22 o 
   9   3   0        6.55        7.34      0.55 o 
  10   3   0        1.42        1.34      0.86 o 
  -8   4   0        2.38        2.35      0.41 o 
  -7   4   0        2.18        1.19      0.34 o 
  -6   4   0        0.41        0.71      0.27 o 
  -5   4   0      275.73      282.08      4.55 o 
  -4   4   0       61.11       60.06      1.26 o 
  -3   4   0      409.31      439.45      5.45 o 
  -2   4   0      180.90      183.50      2.38 o 
  -1   4   0     1852.22     1851.93     22.04 o 
   0   4   0      374.19      394.30      4.82 o 
   1   4   0       62.33       58.10      0.83 o 
   2   4   0      644.91      668.41      9.84 o 
   3   4   0       23.22       18.36      0.39 o 
   4   4   0     1113.55     1223.27     14.69 o 
   5   4   0       46.19       49.42      0.86 o 
   6   4   0       17.83       14.71      0.47 o 
   7   4   0       70.64       66.50      1.16 o 
   8   4   0        5.59        5.31      0.34 o 
   9   4   0       12.43       10.82      0.65 o 
  10   4   0       16.93       15.24      1.16 o 
  -7   5   0       17.67       18.23      1.21 o 
  -6   5   0       71.89       73.04      2.45 o 
  -5   5   0      249.17      251.57      7.14 o 
  -4   5   0      537.83      543.13      8.23 o 
  -3   5   0      722.97      731.33     10.84 o 
  -2   5   0      219.45      211.66      2.75 o 
  -1   5   0      848.57      856.15     10.32 o 
   0   5   0        5.04        4.31      0.27 o 
   1   5   0       75.10       81.98      1.81 o 
   2   5   0      315.30      377.73      4.66 o 
   3   5   0      726.61      740.13      8.98 o 
   4   5   0      191.92      182.20      2.43 o 
   5   5   0       80.91       77.92      2.47 o 
   6   5   0     1555.36     1544.09     23.10 o 
   7   5   0       29.70       27.50      0.67 o 
   8   5   0        4.09        5.03      0.35 o 
   9   5   0       69.93       72.46      1.70 o 
  10   5   0       11.90       14.55      0.76 o 
  -7   6   0       39.67       42.41      1.91 o 
  -6   6   0       11.15       12.85      1.04 o 
  -5   6   0        1.74        3.19      0.60 o 
  -4   6   0       14.90       15.43      0.96 o 
  -3   6   0      302.71      298.77      6.96 o 
  -2   6   0        8.45        6.29      0.36 o 
  -1   6   0        8.56       10.68      0.51 o 
   0   6   0      193.90      206.15      3.78 o 
   1   6   0       36.73       41.92      1.51 o 
   2   6   0      176.34      172.18      2.26 o 
   3   6   0      335.32      322.30      5.55 o 
   4   6   0      180.88      172.33      2.34 o 
   5   6   0      174.57      180.53      2.48 o 
   6   6   0       50.96       46.09      0.90 o 
   7   6   0       84.72       77.49      1.33 o 
   8   6   0       97.07       95.48      1.61 o 
   9   6   0       18.45       19.21      0.66 o 
  10   6   0        1.28        1.74      0.40 o 
  -6   7   0        8.90        9.00      0.94 o 
  -5   7   0       95.16       94.32      3.01 o 
  -4   7   0        8.52        9.97      0.88 o 
  -3   7   0        3.81        3.67      0.56 o 
  -2   7   0       38.22       33.67      1.37 o 
  -1   7   0       56.28       48.77      1.43 o 
   0   7   0       26.25       25.77      0.76 o 
   1   7   0      103.44      100.78      1.91 o 
   2   7   0      245.20      232.02     13.77 o 
   3   7   0      129.02      107.43      2.79 o 
   4   7   0        3.45        2.98      0.31 o 
   5   7   0       94.56       94.04      1.87 o 
   6   7   0        8.24        8.52      0.38 o 
   7   7   0        6.19        6.39      0.36 o 
   8   7   0       12.10       12.68      0.64 o 
   9   7   0        0.06       -0.21      0.21 o 
  10   7   0       70.37       69.19      1.74 o 
  -5   8   0       30.13       30.09      1.57 o 
  -4   8   0       65.69       63.17      2.31 o 
  -3   8   0       31.44       30.01      1.41 o 
  -2   8   0       10.04        8.13      0.73 o 
  -1   8   0       22.05       22.28      0.75 o 
   0   8   0       62.37       61.07      4.84 o 
   1   8   0      106.05       97.88      1.93 o 
   2   8   0      196.48      195.77      3.39 o 
   3   8   0        8.25        6.80      0.44 o 
   4   8   0        4.73        4.40      0.45 o 
   5   8   0        1.93        1.69      0.31 o 
   6   8   0        0.02       -0.12      0.23 o 
   7   8   0        0.44        0.68      0.29 o 
   8   8   0        2.12        3.26      0.43 o 
   9   8   0       35.69       35.92      1.15 o 
  -4   9   0       67.96       66.36      2.47 o 
  -3   9   0       11.05       13.75      1.07 o 
  -2   9   0        7.29        8.22      0.81 o 
  -1   9   0        9.21       10.52      0.84 o 
   0   9   0        1.91        3.40      0.38 o 
   1   9   0       42.34       39.63      1.60 o 
   2   9   0        0.02       -0.05      0.23 o 
   3   9   0      114.35      115.30      3.28 o 
   4   9   0       19.26       18.79      1.10 o 
   5   9   0       38.11       38.16      1.10 o 
   6   9   0       73.41       67.65      2.69 o 
   7   9   0      113.18      107.02      2.38 o 
   8   9   0       49.43       46.43      1.33 o 
   9   9   0       21.03       21.73      0.91 o 
  -3  10   0       14.10       14.68      1.14 o 
  -2  10   0        0.61       -0.21      0.43 o 
  -1  10   0        2.35        1.85      0.55 o 
   0  10   0        0.45        0.52      0.44 o 
   1  10   0      289.12      297.08     10.87 o 
   2  10   0       65.96       63.16      1.53 o 
   3  10   0       22.08       22.14      0.85 o 
   4  10   0        5.70        4.79      0.56 o 
   5  10   0       62.68       60.02      1.51 o 
   6  10   0       32.48       31.53      1.05 o 
   7  10   0        6.36        7.15      0.58 o 
   8  10   0        2.21        2.42      0.62 o 
  -2  11   0        3.79        4.87      0.82 o 
  -1  11   0       11.56       13.65      1.09 o 
   0  11   0       43.57       50.03      1.99 o 
   1  11   0       11.45       13.54      1.20 o 
   2  11   0        9.91       11.58      0.93 o 
   3  11   0        2.74        2.98      0.43 o 
   4  11   0        3.04        2.86      0.69 o 
   5  11   0       59.69       60.77      1.59 o 
   6  11   0        7.67        6.69      1.50 o 
   7  11   0        4.03        3.76      0.48 o 
   0  12   0        3.54        4.37      0.77 o 
   1  12   0       15.90       14.77      1.13 o 
   2  12   0        7.86        6.66      0.60 o 
   3  12   0        9.06       10.38      0.69 o 
   4  12   0        1.62        1.50      0.57 o 
   5  12   0       18.65       17.97      0.87 o 
   6  12   0        0.04        0.38      0.33 o 
  -6 -12   1        0.26        0.23      0.37 o 
  -5 -12   1       30.89       28.56      1.08 o 
  -4 -12   1       11.99       12.85      0.76 o 
  -3 -12   1        9.73        8.19      0.63 o 
  -2 -12   1       17.87       22.32      0.94 o 
  -1 -12   1      130.12      124.05      3.72 o 
   0 -12   1        3.45        3.59      0.73 o 
  -7 -11   1        9.46        9.14      0.66 o 
  -6 -11   1       10.60       11.51      0.71 o 
  -5 -11   1        0.03        0.02      0.52 o 
  -4 -11   1        6.50        5.93      0.93 o 
  -3 -11   1       17.31       19.39      1.43 o 
  -2 -11   1        0.49        0.44      0.34 o 
  -1 -11   1       32.12       28.34      1.43 o 
   0 -11   1       50.18       50.59      2.01 o 
   1 -11   1        4.56        4.51      0.75 o 
   2 -11   1        0.09        0.24      0.51 o 
  -8 -10   1        3.45        3.63      0.48 o 
  -7 -10   1       43.85       44.23      1.30 o 
  -6 -10   1        9.13       10.35      0.65 o 
  -5 -10   1       92.96       90.62      3.44 o 
  -4 -10   1       24.65       26.28      0.94 o 
  -3 -10   1       59.98       58.34      1.48 o 
  -2 -10   1        0.01        0.37      0.28 o 
  -1 -10   1        1.77        1.78      0.36 o 
   0 -10   1        0.31        0.33      0.46 o 
   1 -10   1       15.50       17.56      1.12 o 
   2 -10   1       27.20       30.11      1.52 o 
   3 -10   1        6.01        4.86      0.78 o 
  -9  -9   1        0.11        0.04      0.30 o 
  -8  -9   1        9.23       10.83      0.66 o 
  -7  -9   1        7.27        6.74      0.54 o 
  -6  -9   1       27.48       27.31      0.93 o 
  -5  -9   1        5.92        5.87      0.48 o 
  -4  -9   1       77.57       78.26      1.74 o 
  -3  -9   1       22.44       21.98      1.47 o 
  -2  -9   1        9.44       10.88      0.56 o 
  -1  -9   1        5.95        5.31      0.47 o 
   0  -9   1        6.85        7.54      0.80 o 
   1  -9   1      203.89      199.78      5.06 o 
   2  -9   1       38.98       40.64      1.69 o 
   3  -9   1        1.06        1.14      0.53 o 
   4  -9   1        0.03       -0.44      0.44 o 
  -9  -8   1        0.01       -0.40      0.40 o 
  -8  -8   1        0.75        0.93      0.33 o 
  -7  -8   1       21.82       23.05      0.92 o 
  -6  -8   1        8.16        8.73      1.24 o 
  -5  -8   1       66.43       64.92      1.47 o 
  -4  -8   1      179.18      178.04      3.18 o 
  -3  -8   1        5.93        6.37      0.43 o 
  -2  -8   1       71.11       70.76      1.53 o 
  -1  -8   1      601.80      599.80      9.33 o 
   0  -8   1       16.31       16.39      0.77 o 
   1  -8   1      329.02      325.43      7.56 o 
   2  -8   1        3.50        3.00      0.54 o 
   3  -8   1        1.20        0.55      0.42 o 
   4  -8   1        6.53        6.52      0.82 o 
   5  -8   1       12.27       10.38      0.99 o 
  -9  -7   1       18.51       19.00      0.67 o 
  -8  -7   1        4.30        4.82      0.37 o 
  -7  -7   1      127.26      125.55      1.96 o 
  -6  -7   1       42.50       41.72      0.87 o 
  -5  -7   1      681.84      700.43      8.66 o 
  -4  -7   1       34.23       37.79      0.75 o 
  -3  -7   1        5.26        6.38      0.40 o 
  -2  -7   1      927.07      950.69     14.41 o 
  -1  -7   1        3.14        3.89      0.32 o 
   0  -7   1       34.05       32.77      0.86 o 
   1  -7   1      595.07      578.61     17.18 o 
   2  -7   1        0.53        0.14      0.30 o 
   3  -7   1        0.22        0.03      0.33 o 
   4  -7   1        2.75        2.68      0.58 o 
   5  -7   1      161.25      155.23      4.32 o 
   6  -7   1       23.65       25.24      1.45 o 
 -10  -6   1        0.48        0.80      0.35 o 
  -9  -6   1        0.54        1.13      0.28 o 
  -8  -6   1      309.00      300.57      4.09 o 
  -7  -6   1        3.53        5.18      0.54 o 
  -6  -6   1       97.73       91.29      1.47 o 
  -5  -6   1       54.45       51.41      0.94 o 
  -4  -6   1        4.44        4.15      0.47 o 
  -3  -6   1       45.22       35.60      0.72 o 
  -2  -6   1       29.29       25.25      0.70 o 
  -1  -6   1      115.30      117.59      2.09 o 
   0  -6   1      105.83      104.21      1.89 o 
   1  -6   1      430.26      407.35      7.27 o 
   2  -6   1        4.49        3.44      0.47 o 
   3  -6   1      100.46       99.98      2.82 o 
   4  -6   1       30.72       28.43      1.29 o 
   5  -6   1       92.02       89.45      2.80 o 
   6  -6   1       21.34       19.91      1.22 o 
   7  -6   1       13.38       13.20      1.09 o 
 -10  -5   1        6.00        6.90      0.58 o 
  -9  -5   1      103.04      110.20      2.29 o 
  -8  -5   1       13.91       16.84      0.58 o 
  -7  -5   1        0.84        0.63      0.18 o 
  -6  -5   1        4.02        4.29      0.29 o 
  -5  -5   1       67.61       64.85      1.08 o 
  -4  -5   1        2.51        1.26      0.15 o 
  -3  -5   1       94.63      104.41      1.48 o 
  -2  -5   1        5.33       10.30      0.35 o 
  -1  -5   1     1465.17     1452.71     17.35 o 
   0  -5   1      341.53      367.86      4.55 o 
   1  -5   1      666.12      679.98      8.25 o 
   2  -5   1        1.56        2.86      0.18 o 
   3  -5   1      446.45      433.61      6.59 o 
   4  -5   1        6.35        5.74      0.60 o 
   5  -5   1        6.11        6.64      0.44 o 
   6  -5   1       64.82       66.40      1.54 o 
   7  -5   1        1.87        1.90      0.59 o 
 -10  -4   1        2.14        1.14      0.36 o 
  -9  -4   1        4.30        4.99      0.90 o 
  -8  -4   1       11.27       10.65      0.46 o 
  -7  -4   1       89.11       89.25      1.47 o 
  -6  -4   1      374.69      378.19      4.84 o 
  -5  -4   1      430.96      409.60      5.15 o 
  -4  -4   1        1.45        1.75      0.29 o 
  -3  -4   1       49.20       51.77      0.82 o 
  -2  -4   1     1530.47     1516.57     18.10 o 
  -1  -4   1      179.19      178.19      2.27 o 
   0  -4   1     1123.26     1159.98     21.51 o 
   1  -4   1       30.94       31.01      0.53 o 
   2  -4   1      239.29      267.29      3.37 o 
   3  -4   1       50.95       50.78      1.05 o 
   4  -4   1      183.48      185.83      3.61 o 
   5  -4   1       19.16       19.84      1.09 o 
   6  -4   1        8.91        9.97      0.55 o 
   7  -4   1       98.32      100.95      2.11 o 
   8  -4   1       23.88       26.03      1.77 o 
 -10  -3   1        9.38        7.66      0.61 o 
  -9  -3   1       28.85       32.04      1.05 o 
  -8  -3   1       92.92       86.89      1.84 o 
  -7  -3   1       93.71       87.99      1.44 o 
  -6  -3   1       46.49       45.99      0.87 o 
  -5  -3   1     1632.39     1708.34     20.46 o 
  -4  -3   1     1940.08     2030.50     24.21 o 
  -3  -3   1      537.99      512.81      6.25 o 
  -2  -3   1       31.69       32.23      0.53 o 
  -1  -3   1      510.04      516.47      6.24 o 
   0  -3   1      148.83      152.56      2.43 o 
   1  -3   1      611.47      657.16      7.92 o 
   2  -3   1        0.03        0.08      0.09 o 
   3  -3   1      260.70      247.42      4.96 o 
   4  -3   1       91.91       88.08      1.95 o 
   5  -3   1     1136.66     1140.62     16.76 o 
   6  -3   1        7.11        8.16      0.48 o 
   7  -3   1      124.41      119.50      3.55 o 
   8  -3   1       66.14       69.82      1.69 o 
 -10  -2   1       18.01       19.92      0.88 o 
  -9  -2   1       23.23       20.27      1.45 o 
  -8  -2   1       77.85       76.08      1.69 o 
  -7  -2   1        3.81        1.65      0.23 o 
  -6  -2   1      159.40      162.61      2.78 o 
  -5  -2   1      183.20      171.25      2.32 o 
  -4  -2   1     2503.68     2624.75     31.25 o 
  -3  -2   1      269.32      313.65      4.43 o 
  -2  -2   1     4977.27     4510.88     87.48 o 
  -1  -2   1      111.86      102.33      1.32 o 
   0  -2   1     4674.58     4163.17     93.98 o 
   1  -2   1     1025.53     1049.17     12.52 o 
   2  -2   1      864.90      879.85     10.56 o 
   3  -2   1       52.25       49.95      0.77 o 
   4  -2   1     3330.87     3382.75     48.60 o 
   5  -2   1       72.30       71.22      1.50 o 
   6  -2   1        5.15        5.56      0.54 o 
   7  -2   1       36.88       33.10      0.98 o 
   8  -2   1        6.85        5.80      0.50 o 
   9  -2   1        5.14        7.71      0.60 o 
  -9  -1   1       27.80       29.03      1.14 o 
  -8  -1   1       31.00       29.44      0.95 o 
  -7  -1   1        4.24        4.42      0.37 o 
  -6  -1   1       14.18       15.43      0.45 o 
  -5  -1   1        0.46        0.07      0.11 o 
  -4  -1   1       62.12       77.56      1.40 o 
  -3  -1   1      467.22      532.95      6.48 o 
  -2  -1   1     8971.59     7048.21    225.88 o 
  -1  -1   1      171.19      165.38      2.61 o 
   0  -1   1       44.46       51.53      1.11 o 
   1  -1   1       21.75       17.82      0.37 o 
   2  -1   1     1196.53     1266.48     18.26 o 
   3  -1   1      653.22      647.64      9.50 o 
   4  -1   1       28.43       29.34      0.52 o 
   5  -1   1      289.31      293.82      4.61 o 
   6  -1   1       78.71       74.79      1.75 o 
   7  -1   1       87.90       82.70      1.74 o 
   8  -1   1        9.76        8.42      0.68 o 
   9  -1   1        6.97        8.28      0.60 o 
  -9   0   1       16.01       19.07      0.85 o 
  -8   0   1       12.08       12.52      0.64 o 
  -7   0   1        0.58        1.70      0.28 o 
  -6   0   1        5.16        4.12      0.30 o 
  -5   0   1      320.87      306.53      3.92 o 
  -4   0   1      354.02      345.74      4.33 o 
  -3   0   1     3995.00     4069.47     78.45 o 
  -2   0   1      103.16      112.31      1.47 o 
  -1   0   1     2026.01     1950.45     28.31 o 
   0   0   1      281.12      299.43      4.45 o 
   1   0   1      452.05      464.61      6.76 o 
   2   0   1       19.08       22.50      0.47 o 
   3   0   1      177.89      167.22      2.14 o 
   4   0   1       26.33       31.94      0.73 o 
   5   0   1      406.44      411.10      5.54 o 
   6   0   1      270.07      273.28      7.98 o 
   7   0   1      206.20      194.50      3.35 o 
   8   0   1       87.94       96.46      2.01 o 
   9   0   1        0.57        0.64      0.33 o 
  -9   1   1       34.75       39.41      1.50 o 
  -8   1   1       76.59       73.78      1.72 o 
  -7   1   1       11.78        9.22      0.53 o 
  -6   1   1      171.55      161.96      2.82 o 
  -5   1   1      537.12      522.12      6.48 o 
  -4   1   1      169.54      164.23      2.19 o 
  -3   1   1       27.68       26.96      0.49 o 
  -2   1   1      278.36      283.50      3.50 o 
  -1   1   1       38.83       32.64      0.51 o 
   0   1   1     3068.91     2760.29    141.29 o 
   1   1   1     1030.81     1040.66     22.88 o 
   2   1   1     1725.66     1667.19     20.03 o 
   4   1   1     1533.70     1554.53     18.54 o 
   5   1   1        4.60        3.97      0.21 o 
   6   1   1       84.55       78.68      1.55 o 
   7   1   1      350.12      346.27      5.50 o 
   8   1   1       93.41       91.16      1.91 o 
   9   1   1       41.53       43.81      1.26 o 
  10   1   1        4.52        5.57      0.55 o 
  -8   2   1       65.67       56.46      1.47 o 
  -7   2   1       38.43       36.16      1.05 o 
  -6   2   1      245.47      237.47      3.93 o 
  -5   2   1        0.63        1.24      0.23 o 
  -4   2   1       25.62       29.30      0.58 o 
  -3   2   1      350.90      375.19      4.64 o 
  -2   2   1        3.79        7.46      0.22 o 
  -1   2   1        0.08        0.07      0.05 o 
   0   2   1      890.64      954.83     14.17 o 
   1   2   1    12028.92     7968.13    116.60 o 
   2   2   1     6964.15     5846.72    125.98 o 
   3   2   1     2167.69     2091.06     24.93 o 
   4   2   1      478.86      525.01      6.41 o 
   5   2   1        0.52        2.85      0.53 o 
   6   2   1       69.67       69.08      1.11 o 
   7   2   1       43.83       45.47      1.12 o 
   8   2   1      100.13       99.84      2.02 o 
   9   2   1        4.76        3.27      0.67 o 
  10   2   1        7.33       10.11      0.68 o 
  -8   3   1       32.38       32.61      1.09 o 
  -7   3   1       67.48       69.94      1.85 o 
  -6   3   1        0.04        0.13      0.22 o 
  -5   3   1        8.33       10.67      0.52 o 
  -4   3   1      262.51      263.92      3.41 o 
  -3   3   1      107.23       97.39      1.38 o 
  -2   3   1      187.45      194.13      2.48 o 
  -1   3   1     3075.11     3041.80     36.11 o 
   0   3   1     1171.11     1168.97     17.36 o 
   1   3   1     5575.95     5026.84    195.35 o 
   2   3   1     2041.83     2075.37     30.54 o 
   3   3   1      144.44      127.49      1.68 o 
   4   3   1      120.19      110.37      1.52 o 
   5   3   1        4.72        5.18      0.24 o 
   6   3   1      218.78      189.38      4.39 o 
   7   3   1        0.92        0.63      0.18 o 
   8   3   1      146.31      142.32      2.64 o 
   9   3   1        9.21        8.35      0.57 o 
  10   3   1      165.18      173.32      3.32 o 
  -8   4   1        2.59        1.70      0.56 o 
  -7   4   1       25.72       26.11      0.93 o 
  -6   4   1      174.67      168.03      3.02 o 
  -5   4   1      278.09      282.97      4.57 o 
  -4   4   1       53.67       54.22      1.19 o 
  -3   4   1      114.40      104.68      1.50 o 
  -2   4   1      142.30      131.43      1.77 o 
  -1   4   1       82.12       91.43      1.26 o 
   0   4   1        0.43        4.40      0.25 o 
   1   4   1      179.18      196.00      3.16 o 
   2   4   1       42.91       51.88      1.51 o 
   3   4   1      449.00      510.37      6.23 o 
   4   4   1      260.61      252.89      3.23 o 
   5   4   1        3.67        3.91      0.23 o 
   6   4   1      245.12      224.13      6.10 o 
   7   4   1        3.02        2.06      0.23 o 
   8   4   1       82.49       76.85      1.66 o 
   9   4   1       28.71       31.77      1.02 o 
  10   4   1        0.83        0.66      0.35 o 
  -7   5   1        0.29        0.43      0.50 o 
  -6   5   1       42.57       44.73      1.81 o 
  -5   5   1       30.38       28.28      1.33 o 
  -4   5   1      182.80      178.49      4.46 o 
  -3   5   1       48.05       44.76      0.81 o 
  -2   5   1       63.56       69.96      1.08 o 
  -1   5   1      173.27      187.11      2.43 o 
   0   5   1      181.74      165.25      2.76 o 
   1   5   1      928.40     1000.84     15.01 o 
   2   5   1       68.70       57.57      1.15 o 
   3   5   1     2470.11     2729.51     32.43 o 
   4   5   1       52.66       45.08      0.77 o 
   5   5   1       16.81       11.92      0.37 o 
   6   5   1      652.05      618.44     17.11 o 
   7   5   1        1.01        1.55      0.39 o 
   8   5   1       22.48       24.22      0.65 o 
   9   5   1        0.01        0.00      0.26 o 
  10   5   1        4.04        3.83      0.49 o 
  -6   6   1        1.85        2.08      0.58 o 
  -5   6   1       58.34       56.72      2.08 o 
  -4   6   1       17.66       13.68      0.94 o 
  -3   6   1      124.10      122.18      3.30 o 
  -2   6   1       55.32       53.51      1.18 o 
  -1   6   1      210.31      205.45      3.43 o 
   0   6   1      317.06      327.38      5.21 o 
   1   6   1     1095.00     1093.41     16.44 o 
   2   6   1        6.74       12.33      0.48 o 
   3   6   1        7.23        5.36      0.31 o 
   4   6   1      146.17      142.47      1.97 o 
   5   6   1      168.16      167.96      3.05 o 
   6   6   1       69.80       70.00      1.18 o 
   7   6   1        0.07        0.16      0.17 o 
   8   6   1      159.89      151.24      2.27 o 
   9   6   1       18.79       15.72      0.73 o 
  10   6   1        5.20        5.58      0.59 o 
  -6   7   1        3.90        4.28      0.73 o 
  -5   7   1        1.52        2.51      0.63 o 
  -4   7   1       29.00       27.08      1.37 o 
  -3   7   1        9.98        7.99      0.74 o 
  -2   7   1      146.54      139.95      3.65 o 
  -1   7   1        2.26        0.83      0.23 o 
   0   7   1      560.33      565.39      8.78 o 
   1   7   1       14.73       14.19      0.56 o 
   2   7   1       15.05       17.77      0.67 o 
   3   7   1       35.19       32.60      0.89 o 
   4   7   1      150.62      162.60      4.96 o 
   5   7   1      108.59      113.70      2.17 o 
   6   7   1      124.74      120.37      2.29 o 
   7   7   1       73.38       72.66      1.27 o 
   8   7   1       35.38       33.49      0.81 o 
   9   7   1        0.21        0.72      0.24 o 
  10   7   1       10.26       12.27      0.72 o 
  -5   8   1       22.32       27.77      1.50 o 
  -4   8   1        2.70        3.16      0.66 o 
  -3   8   1      106.10      107.60      3.18 o 
  -2   8   1        3.14        3.85      0.58 o 
  -1   8   1      109.56      103.75      2.06 o 
   0   8   1       12.69       11.51      0.58 o 
   1   8   1        0.49        0.46      0.23 o 
   2   8   1       14.33       14.57      0.61 o 
   3   8   1        7.62        7.72      0.47 o 
   4   8   1        2.35        3.35      0.35 o 
   5   8   1      336.55      320.29      5.29 o 
   6   8   1       21.04       23.19      2.04 o 
   7   8   1       41.46       42.10      1.17 o 
   8   8   1        8.39       12.53      0.65 o 
   9   8   1        7.41        8.05      0.60 o 
  -4   9   1       16.02       15.84      1.17 o 
  -3   9   1       12.39       12.25      1.04 o 
  -2   9   1       19.58       19.13      1.17 o 
  -1   9   1        2.09        2.39      0.52 o 
   0   9   1       10.84       10.38      0.71 o 
   1   9   1       16.80       15.14      0.66 o 
   2   9   1       18.33       16.29      0.69 o 
   3   9   1        1.97        1.39      0.30 o 
   4   9   1       95.60       97.83      2.04 o 
   5   9   1        0.02        0.37      0.27 o 
   6   9   1        8.60        7.39      0.52 o 
   7   9   1        1.01        1.32      0.34 o 
   8   9   1        0.56        0.87      0.35 o 
   9   9   1       17.52       20.99      0.90 o 
  -3  10   1        9.12       10.72      1.01 o 
  -2  10   1       61.49       67.20      2.42 o 
  -1  10   1        4.15        2.50      0.59 o 
   0  10   1       15.55       15.34      0.71 o 
   1  10   1       50.49       52.70      1.36 o 
   2  10   1      113.67      105.38      2.19 o 
   3  10   1      140.43      138.30      3.88 o 
   4  10   1        1.87        2.16      1.08 o 
   5  10   1       46.36       39.65      2.37 o 
   6  10   1       24.10       21.53      0.87 o 
   7  10   1       11.86       12.03      0.79 o 
   8  10   1       15.47       17.98      0.84 o 
  -1  11   1        0.11        0.49      0.49 o 
   0  11   1        4.81        4.30      0.71 o 
   1  11   1       30.66       33.39      1.09 o 
   2  11   1        0.76        1.36      0.36 o 
   3  11   1        0.11        0.48      0.31 o 
   4  11   1        0.54        0.70      0.33 o 
   5  11   1       24.35       28.06      1.04 o 
   6  11   1        6.75        6.21      0.57 o 
   7  11   1       16.24       18.21      0.85 o 
   1  12   1        2.09        1.45      0.56 o 
   2  12   1       33.35       36.65      2.01 o 
   3  12   1        1.99        2.41      0.46 o 
   4  12   1        1.99        2.70      0.46 o 
   5  12   1        3.08        3.33      0.50 o 
   6  12   1       12.48       13.08      0.77 o 
  -5 -12   2       11.66       12.48      0.76 o 
  -4 -12   2       24.16       25.06      1.09 o 
  -3 -12   2        6.06        6.52      0.59 o 
  -2 -12   2        5.35        4.57      0.73 o 
  -1 -12   2       14.59       16.44      1.17 o 
   0 -12   2       15.71       16.31      1.22 o 
  -6 -11   2        0.27        0.59      0.54 o 
  -5 -11   2       14.13       14.54      1.03 o 
  -4 -11   2        2.59        2.85      0.45 o 
  -3 -11   2       14.29       14.00      0.74 o 
  -2 -11   2        0.01       -0.16      0.29 o 
  -1 -11   2        1.79        1.55      0.54 o 
   0 -11   2       59.66       65.13      2.37 o 
   1 -11   2        1.45        0.85      0.53 o 
   2 -11   2        3.76        5.63      0.84 o 
  -8 -10   2        0.07        0.07      0.30 o 
  -7 -10   2        0.88        0.82      0.54 o 
  -6 -10   2       12.39       13.45      0.72 o 
  -5 -10   2        1.79        1.60      0.53 o 
  -4 -10   2       10.07        9.24      0.60 o 
  -3 -10   2       79.72       74.97      1.75 o 
  -2 -10   2       11.22       10.23      0.59 o 
  -1 -10   2        1.96        3.45      0.42 o 
   0 -10   2      124.39      128.05      3.62 o 
   1 -10   2       11.69       11.03      0.95 o 
   2 -10   2        0.22       -0.41      0.41 o 
   3 -10   2       65.54       63.95      2.44 o 
  -8  -9   2        9.56       10.81      0.93 o 
  -7  -9   2        0.60        0.36      0.31 o 
  -6  -9   2        0.38        0.00      0.26 o 
  -5  -9   2        8.09        9.56      0.59 o 
  -4  -9   2        0.10       -0.05      0.26 o 
  -3  -9   2      211.74      217.06      3.83 o 
  -2  -9   2        9.01        8.56      0.52 o 
  -1  -9   2      229.91      231.42      7.88 o 
   0  -9   2       71.43       63.73      2.12 o 
   1  -9   2       15.77       16.73      1.04 o 
   2  -9   2       30.06       29.70      1.44 o 
   3  -9   2       11.18       12.12      0.98 o 
   4  -9   2        1.14        1.78      0.60 o 
  -9  -8   2        5.75        7.73      0.60 o 
  -8  -8   2        4.43        5.34      0.51 o 
  -7  -8   2       98.36       99.22      2.11 o 
  -6  -8   2       19.39       20.79      0.78 o 
  -5  -8   2        5.51        5.45      0.44 o 
  -4  -8   2      247.69      247.86      4.22 o 
  -3  -8   2        2.27        2.91      0.35 o 
  -2  -8   2        0.08       -0.15      0.27 o 
  -1  -8   2      494.69      539.93      8.46 o 
   0  -8   2       49.98       49.90      1.18 o 
   1  -8   2        4.84        3.88      0.56 o 
   2  -8   2       32.49       33.49      1.42 o 
   3  -8   2       13.14       15.29      1.01 o 
   4  -8   2       30.85       31.59      1.53 o 
   5  -8   2       21.61       21.85      1.33 o 
  -9  -7   2       39.07       45.20      1.50 o 
  -8  -7   2       45.57       39.49      0.94 o 
  -7  -7   2       34.90       32.53      0.81 o 
  -6  -7   2      215.54      224.94      3.13 o 
  -5  -7   2      410.38      407.65      5.23 o 
  -4  -7   2        2.20        1.60      0.20 o 
  -3  -7   2        8.57        8.42      0.64 o 
  -2  -7   2       76.89       74.74      1.53 o 
  -1  -7   2       45.96       42.70      1.02 o 
   0  -7   2       57.53       59.68      1.28 o 
   1  -7   2       35.85       36.65      0.93 o 
   2  -7   2      492.90      489.93     10.89 o 
   3  -7   2      211.06      211.89      5.25 o 
   4  -7   2       41.96       39.47      1.64 o 
   5  -7   2       79.35       77.62      2.63 o 
   6  -7   2        0.84        0.69      0.51 o 
  -9  -6   2        4.37        4.98      0.41 o 
  -8  -6   2       37.44       36.06      1.30 o 
  -7  -6   2        0.01        0.21      0.19 o 
  -6  -6   2       32.23       31.64      0.74 o 
  -5  -6   2        0.64        0.85      0.25 o 
  -4  -6   2        0.63        0.78      0.16 o 
  -3  -6   2      545.61      560.59      6.93 o 
  -2  -6   2       10.87       12.10      0.52 o 
  -1  -6   2      306.82      328.58      4.15 o 
   0  -6   2      448.37      458.69      5.68 o 
   1  -6   2      528.30      522.02      6.43 o 
   2  -6   2      499.44      494.82      7.46 o 
   3  -6   2       88.84       90.66      2.61 o 
   4  -6   2       14.12       13.07      0.86 o 
   5  -6   2        5.14        5.80      0.70 o 
   6  -6   2       81.37       74.64      2.54 o 
   7  -6   2        0.01        0.84      0.50 o 
  -9  -5   2       23.40       23.66      0.76 o 
  -8  -5   2        9.54        7.69      0.43 o 
  -7  -5   2       10.11        9.85      0.53 o 
  -6  -5   2       61.56       57.95      1.06 o 
  -5  -5   2      235.38      239.79      3.20 o 
  -4  -5   2      778.48      788.56      9.63 o 
  -3  -5   2       82.27       84.67      1.27 o 
  -2  -5   2        0.80        0.43      0.28 o 
  -1  -5   2      690.50      715.89      8.68 o 
   0  -5   2     1295.90     1357.61     16.25 o 
   1  -5   2      323.93      289.93      3.65 o 
   2  -5   2        8.20        9.60      0.31 o 
   3  -5   2      227.72      226.52      3.65 o 
   4  -5   2        5.34        4.71      0.36 o 
   5  -5   2       19.83       19.63      0.70 o 
   6  -5   2       14.34       13.18      0.72 o 
   7  -5   2       29.98       30.99      1.53 o 
  -9  -4   2        7.35        6.76      0.55 o 
  -8  -4   2        0.65        0.45      0.22 o 
  -7  -4   2      289.60      289.96      3.89 o 
  -6  -4   2      764.39      764.10      9.42 o 
  -5  -4   2      339.81      330.40      4.25 o 
  -4  -4   2      574.33      613.86      7.54 o 
  -3  -4   2       60.52       59.79      0.94 o 
  -2  -4   2        1.11        0.80      0.11 o 
  -1  -4   2      599.21      606.59      7.36 o 
   0  -4   2      395.60      426.99      5.23 o 
   1  -4   2      283.44      299.81      3.74 o 
   2  -4   2       27.71       22.44      0.73 o 
   3  -4   2      487.05      485.10      8.25 o 
   4  -4   2        4.48        4.09      0.33 o 
   5  -4   2       41.55       40.43      1.03 o 
   6  -4   2       56.70       63.42      1.45 o 
   7  -4   2        4.31        4.87      0.69 o 
   8  -4   2       27.19       28.41      1.02 o 
  -9  -3   2       17.98       17.54      0.80 o 
  -8  -3   2       94.06       88.13      1.53 o 
  -7  -3   2      135.52      138.89      2.08 o 
  -6  -3   2      183.77      168.26      3.40 o 
  -5  -3   2        1.37        1.09      0.21 o 
  -4  -3   2      580.38      611.04      7.49 o 
  -3  -3   2       21.62       16.24      0.38 o 
  -2  -3   2       56.05       53.48      0.81 o 
  -1  -3   2       17.83       18.92      0.62 o 
   0  -3   2      476.84      464.44      5.64 o 
   1  -3   2      653.37      731.65      8.81 o 
   2  -3   2     3497.38     3492.81     50.06 o 
   3  -3   2        0.01        0.75      0.66 o 
   4  -3   2        0.54        0.61      0.19 o 
   5  -3   2      143.06      141.31      2.76 o 
   6  -3   2       13.34       13.89      0.60 o 
   7  -3   2        9.55       10.10      0.67 o 
   8  -3   2        3.67        3.50      0.44 o 
   9  -3   2       14.43       17.03      0.82 o 
  -9  -2   2       10.93       10.08      0.64 o 
  -8  -2   2       52.64       52.99      1.34 o 
  -7  -2   2        3.52        4.25      0.36 o 
  -6  -2   2       13.87       12.88      0.43 o 
  -5  -2   2        0.18        0.30      0.19 o 
  -4  -2   2     1129.66     1143.36     13.76 o 
  -3  -2   2      731.10      794.96      9.60 o 
  -2  -2   2      716.28      762.74      9.18 o 
  -1  -2   2     1685.31     1695.93     20.22 o 
   0  -2   2     5388.34     4909.21    115.28 o 
   1  -2   2    10397.98     8402.67    189.04 o 
   2  -2   2       18.13       18.07      0.46 o 
   3  -2   2       20.71       24.70      0.60 o 
   4  -2   2        2.91        4.99      0.40 o 
   5  -2   2       22.99       24.78      0.72 o 
   6  -2   2        3.90        5.62      0.39 o 
   7  -2   2      155.72      153.10      2.80 o 
   8  -2   2       34.50       34.12      1.60 o 
   9  -2   2       71.45       72.24      1.77 o 
  -9  -1   2       17.79       13.87      0.72 o 
  -8  -1   2        4.54        3.40      0.39 o 
  -7  -1   2       26.10       20.73      0.74 o 
  -6  -1   2      220.33      201.86      2.77 o 
  -5  -1   2      314.10      315.37      8.94 o 
  -4  -1   2      275.07      269.31      3.45 o 
  -3  -1   2     1215.21     1319.62     15.78 o 
  -2  -1   2       58.49       74.96      1.04 o 
  -1  -1   2      967.38     1020.54     12.19 o 
   0  -1   2        2.54        1.18      0.09 o 
   1  -1   2      281.86      277.25      3.44 o 
   2  -1   2      290.63      310.51      6.23 o 
   3  -1   2       35.26       41.13      0.83 o 
   4  -1   2      387.16      448.08      6.74 o 
   5  -1   2        0.29        0.12      0.17 o 
   6  -1   2      349.57      337.06      5.33 o 
   7  -1   2      156.83      153.45      2.78 o 
   8  -1   2       78.27       76.17      1.72 o 
   9  -1   2       15.55       16.77      0.86 o 
  -9   0   2        0.11        0.21      0.31 o 
  -8   0   2        9.85        9.54      0.96 o 
  -7   0   2      119.76      124.76      2.37 o 
  -6   0   2       43.24       37.59      0.78 o 
  -5   0   2      124.38      129.31      1.85 o 
  -4   0   2      596.47      637.93      7.80 o 
  -3   0   2      461.86      552.89      6.74 o 
  -2   0   2     1891.90     1927.34     22.95 o 
  -1   0   2     1300.14     1298.35     18.59 o 
   0   0   2      655.09      730.17     10.76 o 
   1   0   2     4906.16     4339.28     51.90 o 
   2   0   2      633.32      647.70      7.79 o 
   3   0   2        2.46        2.35      0.37 o 
   4   0   2      511.17      532.83      6.50 o 
   5   0   2     1125.39     1163.34     16.99 o 
   6   0   2      870.76      902.90     13.37 o 
   7   0   2        0.14        0.25      0.22 o 
   8   0   2       11.85       14.02      0.80 o 
   9   0   2       34.33       38.25      1.66 o 
  10   0   2        0.67        1.52      0.38 o 
  -9   1   2        1.12        1.78      0.40 o 
  -8   1   2       99.33      105.44      2.21 o 
  -7   1   2        6.99        4.59      0.42 o 
  -6   1   2       25.11       24.48      0.77 o 
  -5   1   2       26.51       24.91      1.15 o 
  -4   1   2        0.11        1.47      0.52 o 
  -3   1   2      562.80      669.09      8.12 o 
  -2   1   2        3.21        1.28      0.17 o 
  -1   1   2      245.41      286.69      3.51 o 
   0   1   2     2227.09     2115.98     58.28 o 
   1   1   2      317.10      328.71      4.94 o 
   2   1   2      143.34      131.80      1.70 o 
   3   1   2      190.04      178.80      2.27 o 
   4   1   2      116.00      100.19      1.38 o 
   5   1   2      140.70      142.43      2.66 o 
   6   1   2      317.88      335.64      5.25 o 
   7   1   2      159.51      157.32      2.79 o 
   8   1   2       13.60       13.24      0.62 o 
   9   1   2       49.23       41.97      1.22 o 
  10   1   2        8.10        9.40      0.72 o 
  -8   2   2        0.82        0.72      0.32 o 
  -7   2   2       28.64       30.39      0.96 o 
  -6   2   2       14.97       16.21      1.02 o 
  -5   2   2       45.33       49.40      0.90 o 
  -4   2   2      246.52      233.99      3.06 o 
  -3   2   2      436.55      442.66      5.46 o 
  -2   2   2     1530.79     1649.63     19.66 o 
  -1   2   2     2255.07     2281.93     28.50 o 
   0   2   2      812.72      852.70     10.20 o 
   1   2   2        1.88        2.44      0.14 o 
   2   2   2     1458.45     1431.22     17.05 o 
   3   2   2      232.56      250.83      3.13 o 
   4   2   2      207.24      227.30      2.89 o 
   5   2   2       41.05       41.33      0.73 o 
   6   2   2      178.17      162.07      2.22 o 
   7   2   2      100.77      102.72      1.98 o 
   8   2   2      188.65      175.78      3.13 o 
   9   2   2       63.38       62.72      1.55 o 
  10   2   2        0.18        0.54      0.36 o 
  -8   3   2        0.03        0.38      0.32 o 
  -7   3   2       84.72       86.83      1.89 o 
  -6   3   2       36.46       31.45      0.94 o 
  -5   3   2        0.02        0.30      0.73 o 
  -4   3   2     1228.78     1146.56     29.94 o 
  -3   3   2       23.76       22.54      0.49 o 
  -2   3   2      516.49      477.85      5.86 o 
  -1   3   2      257.37      259.18      3.23 o 
   0   3   2      242.08      246.18      5.34 o 
   1   3   2      163.06      163.60      2.62 o 
   2   3   2        0.02        0.27      0.07 o 
   3   3   2     1502.86     1591.33     18.96 o 
   4   3   2      999.29      987.93     11.89 o 
   5   3   2      385.69      388.62      4.87 o 
   6   3   2      668.20      674.35      8.29 o 
   7   3   2      332.42      343.93      4.45 o 
   8   3   2       53.62       53.75      1.31 o 
   9   3   2       48.78       48.08      1.30 o 
  10   3   2       51.05       58.77      1.57 o 
  -7   4   2        6.35        4.22      0.70 o 
  -6   4   2        0.49        0.26      0.27 o 
  -5   4   2        5.15        4.93      0.40 o 
  -4   4   2       56.61       58.39      1.27 o 
  -3   4   2      186.41      190.22      2.54 o 
  -2   4   2        2.86        3.87      0.20 o 
  -1   4   2        1.12        2.24      0.14 o 
   0   4   2        4.23        1.40      0.26 o 
   1   4   2      175.87      193.97      3.12 o 
   2   4   2       47.18       43.66      0.67 o 
   3   4   2     1627.98     1614.92     19.26 o 
   4   4   2      345.96      320.00      4.02 o 
   5   4   2      894.48      930.18     11.27 o 
   6   4   2       24.52       30.12      0.65 o 
   7   4   2        3.87        5.63      0.31 o 
   8   4   2      129.38      127.31      2.40 o 
   9   4   2       27.13       28.45      0.95 o 
  10   4   2       22.13       25.15      0.97 o 
  -7   5   2        0.40        0.64      0.49 o 
  -6   5   2       13.77       11.86      0.96 o 
  -5   5   2       81.27       83.73      2.59 o 
  -4   5   2       99.61      105.26      2.93 o 
  -3   5   2      129.66      124.35      2.26 o 
  -2   5   2        9.64        6.83      0.46 o 
  -1   5   2       53.79       44.62      0.98 o 
   0   5   2      733.73      863.18     13.02 o 
   1   5   2       64.94       76.26      1.83 o 
   2   5   2     1872.22     1938.03     31.66 o 
   3   5   2       15.44       23.09      0.47 o 
   4   5   2      575.88      578.78      7.10 o 
   5   5   2       96.20       98.35      1.46 o 
   6   5   2       67.55       65.08      1.10 o 
   7   5   2       41.43       38.23      0.80 o 
   8   5   2        3.32        3.81      0.30 o 
   9   5   2        2.91        2.16      0.37 o 
  10   5   2       13.58       13.18      0.73 o 
  -6   6   2        0.60        0.99      0.52 o 
  -5   6   2       19.50       17.60      1.12 o 
  -4   6   2       86.13       80.46      2.50 o 
  -3   6   2        2.28        2.00      0.46 o 
  -2   6   2      250.65      234.58      4.85 o 
  -1   6   2        0.02        0.28      0.18 o 
   0   6   2       14.78       16.46      0.56 o 
   1   6   2      218.51      199.26      3.33 o 
   2   6   2       16.78       20.52      0.63 o 
   3   6   2      202.73      207.42      3.47 o 
   4   6   2       15.09       17.42      0.43 o 
   5   6   2       71.27       78.31      1.24 o 
   6   6   2        0.41        0.13      0.19 o 
   7   6   2        2.56        1.87      0.24 o 
   8   6   2        3.91        3.71      0.31 o 
   9   6   2       12.13       11.78      0.63 o 
  10   6   2        8.42       11.09      0.68 o 
  -5   7   2       55.83       56.45      2.18 o 
  -4   7   2      120.44      117.53      3.40 o 
  -3   7   2       66.72       60.82      2.06 o 
  -2   7   2      105.52       92.07      1.85 o 
  -1   7   2       78.67       71.60      5.08 o 
   0   7   2        9.98        9.19      0.47 o 
   1   7   2       32.48       24.92      1.26 o 
   2   7   2       74.62       78.60      3.70 o 
   3   7   2      193.06      200.36      3.44 o 
   4   7   2      186.56      199.79      3.43 o 
   5   7   2       76.34       80.70      1.67 o 
   6   7   2       29.47       30.08      0.89 o 
   7   7   2       32.26       33.00      1.14 o 
   8   7   2      176.31      167.28      3.08 o 
   9   7   2        0.01       -0.02      0.22 o 
  10   7   2       21.04       23.76      0.96 o 
  -5   8   2        5.55        5.79      0.81 o 
  -4   8   2        1.27        1.66      0.56 o 
  -3   8   2        2.30        1.99      0.56 o 
  -2   8   2        2.19        2.10      0.49 o 
  -1   8   2        0.02        0.34      0.23 o 
   0   8   2       34.15       34.02      1.10 o 
   1   8   2       96.80       85.90      1.77 o 
   2   8   2      921.49      949.55     20.03 o 
   3   8   2        0.22        0.33      0.22 o 
   4   8   2      110.89      108.73      2.14 o 
   5   8   2       27.26       21.93      0.76 o 
   6   8   2      100.34       94.36      1.95 o 
   7   8   2      113.76      115.53      2.32 o 
   8   8   2        9.30        9.91      0.60 o 
   9   8   2       17.79       19.25      1.36 o 
  -4   9   2       13.21       16.33      1.19 o 
  -3   9   2        9.03        8.07      0.86 o 
  -2   9   2       10.14       11.92      0.98 o 
  -1   9   2        7.15        8.86      0.79 o 
   0   9   2        7.78        5.84      0.46 o 
   1   9   2      104.51       95.08      1.98 o 
   2   9   2       35.65       37.77      1.08 o 
   3   9   2        5.27        3.58      0.39 o 
   4   9   2       43.16       39.20      1.11 o 
   5   9   2        9.16        8.43      0.54 o 
   6   9   2        8.28        8.21      0.64 o 
   7   9   2       10.00       10.78      0.62 o 
   8   9   2       10.17        9.84      1.01 o 
   9   9   2       32.25       34.46      1.15 o 
  -2  10   2       39.01       37.29      1.72 o 
  -1  10   2        1.63        1.72      0.55 o 
   0  10   2       22.90       21.59      0.84 o 
   1  10   2       32.13       33.32      1.04 o 
   2  10   2       44.50       42.40      1.21 o 
   3  10   2       31.43       31.78      1.03 o 
   4  10   2       12.36       11.60      0.63 o 
   5  10   2        7.18        5.19      0.71 o 
   6  10   2       32.60       31.94      1.06 o 
   7  10   2       11.89       12.27      0.92 o 
   8  10   2        0.07       -0.24      0.65 o 
  -1  11   2        0.11        0.21      0.49 o 
   0  11   2        4.28        5.28      0.77 o 
   1  11   2        1.99        2.06      0.40 o 
   2  11   2        0.38        0.15      0.38 o 
   3  11   2       26.39       21.91      0.90 o 
   4  11   2        3.30        4.03      0.49 o 
   5  11   2        0.03       -0.13      0.29 o 
   6  11   2        0.17        0.63      0.33 o 
   7  11   2       13.46       17.29      0.84 o 
   8  11   2        0.00        0.07      0.54 o 
   1  12   2        0.27        0.57      0.48 o 
   2  12   2        4.37        5.58      0.57 o 
   3  12   2        0.27        0.23      0.31 o 
   4  12   2       19.43       18.83      0.89 o 
   5  12   2       21.78       21.50      0.96 o 
   6  12   2       12.29       10.75      1.29 o 
  -4 -12   3        9.10       10.84      0.72 o 
  -3 -12   3        3.02        2.60      0.65 o 
  -1 -12   3        4.61        4.48      0.77 o 
  -6 -11   3        0.05       -0.02      0.33 o 
  -5 -11   3       46.80       46.36      1.65 o 
  -4 -11   3        0.69        1.47      0.39 o 
  -3 -11   3        3.47        4.73      0.51 o 
  -2 -11   3        0.02       -0.02      0.30 o 
  -1 -11   3        0.24        0.18      0.46 o 
   0 -11   3        0.28       -0.21      0.46 o 
   1 -11   3       33.03       32.06      1.63 o 
   2 -11   3        1.49        2.93      0.69 o 
  -7 -10   3        0.68        0.67      0.35 o 
  -6 -10   3        0.19        0.48      0.35 o 
  -5 -10   3      135.05      146.94      2.90 o 
  -4 -10   3        9.63        9.68      0.94 o 
  -3 -10   3      260.87      271.74      4.71 o 
  -2 -10   3       27.70       25.98      0.90 o 
  -1 -10   3        2.55        2.29      0.38 o 
   0 -10   3       72.49       72.54      2.44 o 
   1 -10   3        3.91        4.04      0.69 o 
   2 -10   3        1.97        1.21      0.55 o 
   3 -10   3        6.65        8.10      0.93 o 
  -8  -9   3        7.72        9.49      0.64 o 
  -7  -9   3        7.16        7.31      0.58 o 
  -6  -9   3       42.37       42.62      1.23 o 
  -5  -9   3      106.22      103.55      2.17 o 
  -4  -9   3       13.18       12.57      0.64 o 
  -3  -9   3       37.37       39.96      1.13 o 
  -2  -9   3       77.50       73.23      1.62 o 
  -1  -9   3        1.70        1.59      0.32 o 
   0  -9   3       17.41       16.46      0.99 o 
   1  -9   3        0.00        1.20      0.45 o 
   2  -9   3      165.23      160.20      4.35 o 
   3  -9   3       30.46       29.28      1.49 o 
   4  -9   3        3.87        2.92      0.70 o 
  -8  -8   3       14.21       14.52      0.83 o 
  -7  -8   3       24.96       24.44      0.73 o 
  -6  -8   3        3.24        3.65      0.42 o 
  -5  -8   3        5.31        4.80      0.45 o 
  -4  -8   3       59.24       63.42      1.46 o 
  -3  -8   3       82.86       80.53      3.93 o 
  -2  -8   3       27.27       26.08      0.97 o 
  -1  -8   3       41.52       40.78      1.04 o 
   0  -8   3       11.50       14.79      0.79 o 
   1  -8   3      119.47      123.25      3.37 o 
   2  -8   3        3.16        4.54      0.62 o 
   3  -8   3        0.67        0.94      0.46 o 
   4  -8   3       39.57       38.31      1.69 o 
   5  -8   3       72.15       73.14      2.63 o 
  -9  -7   3       51.48       58.44      1.28 o 
  -8  -7   3        9.05       10.87      0.52 o 
  -7  -7   3        0.56        0.77      0.24 o 
  -6  -7   3        0.64        1.32      0.47 o 
  -5  -7   3       15.04       15.31      0.53 o 
  -4  -7   3        0.18        0.22      0.25 o 
  -3  -7   3        2.61        4.25      1.01 o 
  -2  -7   3        8.73        7.65      0.33 o 
  -1  -7   3      518.61      534.02      8.29 o 
   0  -7   3      330.84      327.93      5.25 o 
   1  -7   3      216.53      208.07      5.05 o 
   2  -7   3        4.26        2.80      0.49 o 
   3  -7   3        7.37        6.65      0.67 o 
   4  -7   3      151.29      140.32      3.85 o 
   5  -7   3        5.13        4.15      0.69 o 
   6  -7   3       28.67       30.56      1.60 o 
  -9  -6   3       31.45       26.54      0.83 o 
  -8  -6   3       80.85       68.09      1.33 o 
  -7  -6   3       41.32       46.07      0.99 o 
  -6  -6   3      136.78      129.96      1.98 o 
  -5  -6   3       85.02       87.22      1.42 o 
  -4  -6   3       10.10        8.46      0.37 o 
  -3  -6   3      303.25      306.65      5.21 o 
  -2  -6   3      438.93      433.15      5.42 o 
  -1  -6   3      357.73      342.97      4.33 o 
   0  -6   3       33.34       34.40      0.66 o 
   1  -6   3       57.61       65.86      1.05 o 
   2  -6   3       50.97       49.00      1.88 o 
   3  -6   3      185.45      182.01      3.08 o 
   4  -6   3        1.11        0.99      0.26 o 
   5  -6   3       25.92       27.05      1.34 o 
   6  -6   3        7.98        8.25      0.86 o 
   7  -6   3       64.21       67.86      2.51 o 
  -9  -5   3        1.48        0.36      0.27 o 
  -8  -5   3      223.32      219.56      3.19 o 
  -7  -5   3       39.70       35.61      0.83 o 
  -6  -5   3      402.06      378.03      6.54 o 
  -5  -5   3      388.04      398.45      5.10 o 
  -4  -5   3      135.40      124.50      1.80 o 
  -3  -5   3      494.33      493.42      6.13 o 
  -2  -5   3      265.19      255.91      3.30 o 
  -1  -5   3       36.99       41.78      0.73 o 
   0  -5   3      211.72      229.09      2.95 o 
   1  -5   3      910.59      924.74     11.17 o 
   2  -5   3       13.72       13.84      0.49 o 
   3  -5   3      152.16      152.28      2.60 o 
   4  -5   3      303.52      299.54     10.31 o 
   5  -5   3        0.04        0.08      0.21 o 
   6  -5   3      178.47      172.40      3.11 o 
   7  -5   3        8.16        9.47      0.62 o 
  -9  -4   3       40.83       41.84      1.46 o 
  -8  -4   3        1.86        1.36      0.48 o 
  -7  -4   3        6.86        5.70      0.36 o 
  -6  -4   3       15.78       15.76      0.50 o 
  -5  -4   3       16.16       17.07      0.59 o 
  -4  -4   3      126.71      126.43      1.81 o 
  -3  -4   3      230.65      239.26      3.10 o 
  -2  -4   3      171.79      184.31      7.59 o 
  -1  -4   3       98.67       93.06      1.31 o 
   0  -4   3      656.69      696.17      8.43 o 
   1  -4   3     1573.56     1623.53     19.81 o 
   2  -4   3       64.42       62.68      0.95 o 
   3  -4   3      337.96      331.75      5.13 o 
   4  -4   3      496.12      497.26      7.57 o 
   5  -4   3      415.04      402.13      6.28 o 
   6  -4   3       25.47       24.04      0.81 o 
   7  -4   3        9.48       10.77      0.61 o 
   8  -4   3       18.71       17.40      0.83 o 
  -9  -3   3        0.26        0.17      0.30 o 
  -8  -3   3       13.88       13.83      0.54 o 
  -7  -3   3        8.68        7.23      0.38 o 
  -6  -3   3       36.15       39.11      0.96 o 
  -5  -3   3        4.63        5.56      0.35 o 
  -4  -3   3       81.94       93.65      1.40 o 
  -3  -3   3      356.44      353.69      4.43 o 
  -2  -3   3      460.36      457.61     10.73 o 
  -1  -3   3      436.72      420.17      6.33 o 
   0  -3   3       68.98       85.90      1.19 o 
   1  -3   3     1539.45     1661.78     19.80 o 
   2  -3   3     1082.05     1244.87     14.90 o 
   3  -3   3     1018.68     1007.67     14.73 o 
   4  -3   3       16.74       17.11      0.57 o 
   5  -3   3       19.56       16.37      0.60 o 
   6  -3   3       45.62       43.17      1.11 o 
   7  -3   3       32.11       29.51      0.94 o 
   8  -3   3        0.63        1.44      0.92 o 
   9  -3   3        2.33        3.12      0.45 o 
  -9  -2   3        3.82        5.70      0.51 o 
  -8  -2   3       11.38       11.73      0.63 o 
  -7  -2   3        8.03        6.72      0.37 o 
  -6  -2   3        6.05        8.66      0.47 o 
  -5  -2   3      655.42      651.15      8.05 o 
  -4  -2   3        1.10        0.27      0.18 o 
  -3  -2   3     3466.96     3407.71     51.05 o 
  -2  -2   3      548.94      574.85      6.98 o 
  -1  -2   3       62.46       62.17      0.89 o 
   0  -2   3      823.28      854.94     10.24 o 
   1  -2   3     1155.90     1250.69     14.93 o 
   2  -2   3      366.65      395.35      4.84 o 
   3  -2   3        3.54        3.18      0.24 o 
   4  -2   3       24.03       17.12      0.54 o 
   5  -2   3       49.83       52.76      1.19 o 
   6  -2   3       84.18       75.34      1.57 o 
   7  -2   3       18.14       15.00      0.76 o 
   8  -2   3        0.04        0.53      0.30 o 
   9  -2   3       11.07       14.56      1.06 o 
  -9  -1   3       80.66       83.27      1.94 o 
  -8  -1   3       58.96       50.86      1.33 o 
  -7  -1   3       75.19       67.83      1.67 o 
  -6  -1   3      484.58      464.40      5.90 o 
  -5  -1   3       10.75       13.46      0.61 o 
  -4  -1   3      640.87      660.03      8.09 o 
  -3  -1   3        2.17        1.33      0.34 o 
  -2  -1   3       14.13       18.72      0.38 o 
  -1  -1   3        2.55        4.67      0.16 o 
   0  -1   3      816.48      848.88     10.17 o 
   1  -1   3      187.62      185.30      2.31 o 
   2  -1   3       31.45       26.86      0.44 o 
   3  -1   3     3327.49     3352.60     48.33 o 
   4  -1   3     1018.62     1078.54     15.74 o 
   5  -1   3      439.24      429.17      6.56 o 
   6  -1   3        5.53        6.49      0.41 o 
   7  -1   3        9.39       10.71      0.54 o 
   8  -1   3        3.16        4.46      0.44 o 
   9  -1   3       37.63       40.66      1.23 o 
  -9   0   3       72.39       76.58      3.37 o 
  -8   0   3        6.90        7.15      0.55 o 
  -7   0   3      110.39      101.58      3.53 o 
  -6   0   3       23.42       19.75      0.55 o 
  -5   0   3      247.10      262.04      3.45 o 
  -4   0   3       89.29       77.66      1.20 o 
  -3   0   3       10.24       13.59      0.86 o 
  -2   0   3      842.09      895.15     10.76 o 
  -1   0   3      127.27      125.15      1.62 o 
   0   0   3       22.64       20.17      0.57 o 
   1   0   3     4143.95     4047.95     73.43 o 
   2   0   3      846.30      850.06     13.86 o 
   3   0   3     1832.76     1867.34     22.24 o 
   4   0   3      267.88      253.16      3.22 o 
   5   0   3        6.34        7.53      0.39 o 
   6   0   3        1.06        1.24      0.31 o 
   7   0   3       20.56       17.80      0.78 o 
   8   0   3        4.41        2.99      0.39 o 
   9   0   3       32.89       35.46      2.02 o 
  10   0   3       34.13       34.74      1.18 o 
  -8   1   3       52.47       49.67      1.35 o 
  -7   1   3       13.19       15.12      0.67 o 
  -6   1   3        0.11        0.00      0.19 o 
  -5   1   3       66.18       56.94      1.00 o 
  -4   1   3        0.00        1.02      0.50 o 
  -3   1   3     1596.03     1636.40     19.56 o 
  -2   1   3       49.92       56.37      0.86 o 
  -1   1   3       97.61       91.35      1.23 o 
   0   1   3     4398.94     4205.03     89.17 o 
   1   1   3       11.13        8.07      0.18 o 
   2   1   3     3326.22     3288.16     40.00 o 
   3   1   3      216.07      241.56      3.45 o 
   4   1   3       29.85       26.78      0.50 o 
   5   1   3      142.22      145.15      1.96 o 
   6   1   3        0.36        0.28      0.19 o 
   7   1   3      168.15      159.32      2.82 o 
   8   1   3      185.43      184.20      3.28 o 
   9   1   3       38.15       39.04      1.44 o 
  10   1   3       40.90       44.47      1.34 o 
  -8   2   3        0.81        1.34      0.36 o 
  -7   2   3        2.55        3.22      0.40 o 
  -6   2   3      102.52       98.73      1.96 o 
  -5   2   3        0.08        0.57      0.16 o 
  -4   2   3      136.07      133.19      1.89 o 
  -3   2   3       32.00       32.48      0.62 o 
  -2   2   3       88.02       89.16      1.27 o 
  -1   2   3      211.00      203.41      2.58 o 
   0   2   3        0.55        1.14      0.09 o 
   1   2   3        2.08        1.51      0.10 o 
   2   2   3      734.62      756.97     11.22 o 
   3   2   3       59.19       47.40      0.74 o 
   4   2   3       30.94       26.07      1.27 o 
   5   2   3        0.32        2.13      0.60 o 
   6   2   3       14.12       14.16      0.41 o 
   7   2   3      232.22      232.96      4.17 o 
   8   2   3       40.53       38.37      1.22 o 
   9   2   3       72.14       73.70      1.72 o 
  10   2   3        6.86        7.38      0.60 o 
  -7   3   3       80.07       85.00      1.88 o 
  -6   3   3        7.24       11.42      0.60 o 
  -5   3   3       97.03       97.45      1.89 o 
  -4   3   3      492.21      495.89      6.21 o 
  -3   3   3       19.09       20.19      0.48 o 
  -2   3   3      210.93      252.91      3.22 o 
  -1   3   3      497.52      597.10      7.25 o 
   0   3   3      631.52      704.71      8.49 o 
   1   3   3      912.83      901.54     10.80 o 
   2   3   3       89.63       85.85      1.75 o 
   3   3   3      904.19      950.81     11.42 o 
   4   3   3      376.17      462.49      6.59 o 
   5   3   3       13.29       13.85      0.47 o 
   6   3   3      298.99      297.14      3.84 o 
   7   3   3      212.55      214.46      4.22 o 
   8   3   3        0.02        0.56      0.25 o 
   9   3   3        2.97        3.89      0.43 o 
  10   3   3       76.89       72.66      1.78 o 
  -7   4   3       31.45       38.44      1.72 o 
  -6   4   3       28.02       28.69      1.38 o 
  -5   4   3       48.89       49.26      1.20 o 
  -4   4   3       10.98       10.95      0.41 o 
  -3   4   3      174.33      169.04      2.32 o 
  -2   4   3      114.11      112.13      1.59 o 
  -1   4   3       61.07       67.84      1.02 o 
   0   4   3     1580.46     1650.21     19.66 o 
   1   4   3        0.54        0.73      0.19 o 
   2   4   3      474.37      460.59      5.64 o 
   3   4   3      182.79      201.21      2.59 o 
   4   4   3      479.02      524.20      6.44 o 
   5   4   3      195.57      195.41      2.60 o 
   6   4   3       26.38       31.70      0.67 o 
   7   4   3        3.97        3.30      0.26 o 
   8   4   3       16.26       14.86      0.64 o 
   9   4   3       67.27       68.14      1.61 o 
  10   4   3       23.24       20.66      0.89 o 
  -6   5   3        0.17        0.34      0.45 o 
  -5   5   3       25.13       23.21      1.20 o 
  -4   5   3       77.11       72.35      2.24 o 
  -3   5   3      223.49      229.60      3.85 o 
  -2   5   3       25.78       24.60      0.72 o 
  -1   5   3      468.78      438.44      6.83 o 
   0   5   3       96.59       89.58      1.66 o 
   1   5   3      385.33      403.04      6.27 o 
   2   5   3        2.31        4.86      0.46 o 
   3   5   3       50.97       42.18      1.10 o 
   4   5   3       38.96       48.20      0.81 o 
   5   5   3      122.36      128.40      1.82 o 
   6   5   3       20.30       24.65      0.59 o 
   7   5   3      314.19      309.21      4.06 o 
   8   5   3        3.24        4.36      1.03 o 
   9   5   3       29.92       30.68      0.99 o 
  10   5   3       16.18       16.18      0.79 o 
  -6   6   3       12.17       12.85      1.05 o 
  -5   6   3        0.06        0.17      0.41 o 
  -4   6   3       26.10       27.97      1.32 o 
  -3   6   3      126.30      122.05      2.32 o 
  -2   6   3      147.09      128.08      2.36 o 
  -1   6   3       80.81       69.79      1.44 o 
   0   6   3       51.74       50.95      1.53 o 
   1   6   3        2.73        4.30      0.31 o 
   2   6   3      121.06      112.45      2.05 o 
   3   6   3       21.39       21.83      0.66 o 
   4   6   3      208.23      194.36      3.69 o 
   5   6   3       40.07       30.30      1.13 o 
   6   6   3      722.19      724.94      8.94 o 
   7   6   3        2.36        1.86      0.23 o 
   8   6   3       77.74       81.00      1.40 o 
   9   6   3        2.84        1.96      0.36 o 
  10   6   3        1.74        1.67      0.45 o 
  -5   7   3        2.05        2.58      0.63 o 
  -4   7   3        6.19        5.92      0.71 o 
  -3   7   3        0.70        0.87      0.42 o 
  -2   7   3        1.92        1.69      0.31 o 
  -1   7   3       27.06       24.37      0.78 o 
   0   7   3       35.40       37.88      0.99 o 
   1   7   3        0.69        0.30      0.18 o 
   2   7   3        1.45        2.43      0.46 o 
   3   7   3       18.28       17.19      0.63 o 
   4   7   3       62.69       59.85      1.34 o 
   5   7   3      422.63      440.60      7.00 o 
   6   7   3       35.09       35.44      0.99 o 
   7   7   3        2.80        1.36      0.30 o 
   8   7   3        0.07        0.49      0.27 o 
   9   7   3        6.09        5.88      0.72 o 
  10   7   3        0.47        0.63      0.50 o 
  -4   8   3        0.08        0.29      0.46 o 
  -3   8   3       26.60       24.47      1.31 o 
  -2   8   3       32.13       36.79      1.53 o 
  -1   8   3      200.43      182.69      3.28 o 
   0   8   3       18.07       19.67      0.72 o 
   1   8   3        1.15        0.08      0.22 o 
   2   8   3      317.63      309.27      5.10 o 
   3   8   3       16.19       13.90      0.62 o 
   4   8   3        7.81        7.04      0.63 o 
   5   8   3       15.00       10.42      0.88 o 
   6   8   3        0.20        0.40      0.25 o 
   7   8   3       65.24       67.96      1.59 o 
   8   8   3        2.61        3.36      0.42 o 
   9   8   3       11.90       14.80      0.74 o 
  -3   9   3       15.20       15.87      1.15 o 
  -2   9   3        0.01        0.37      0.46 o 
  -1   9   3       44.97       45.14      2.47 o 
   0   9   3       18.77       18.03      0.74 o 
   1   9   3       38.19       35.74      1.14 o 
   2   9   3       37.37       35.68      1.19 o 
   3   9   3       27.95       28.66      0.93 o 
   4   9   3        9.04       10.85      0.59 o 
   5   9   3        0.02        0.41      0.25 o 
   6   9   3       11.10       11.47      0.94 o 
   7   9   3       53.30       47.67      1.31 o 
   8   9   3        3.12        4.65      0.50 o 
   9   9   3        7.24        6.77      0.58 o 
  -2  10   3       23.65       23.72      1.36 o 
  -1  10   3        0.55        0.21      0.46 o 
   0  10   3        0.83        2.22      0.39 o 
   1  10   3        2.30        1.46      0.34 o 
   2  10   3       86.71       75.62      2.04 o 
   3  10   3       47.00       50.88      2.35 o 
   4  10   3       24.67       24.49      1.10 o 
   5  10   3       50.50       49.25      1.34 o 
   6  10   3       60.22       56.77      1.48 o 
   7  10   3        6.21        5.62      0.53 o 
   8  10   3       44.34       44.93      1.75 o 
  -1  11   3        0.10       -0.21      0.45 o 
   0  11   3        0.23       -0.42      0.42 o 
   1  11   3        2.64        4.87      0.51 o 
   2  11   3        9.29        8.66      0.61 o 
   3  11   3       37.99       36.94      1.19 o 
   4  11   3       19.56       19.70      0.87 o 
   5  11   3       18.76       16.42      0.80 o 
   6  11   3        1.95        2.03      0.42 o 
   7  11   3        2.81        3.39      0.48 o 
   2  12   3       22.02       23.33      0.97 o 
   3  12   3        0.01        0.50      0.34 o 
   4  12   3        1.19        1.31      0.40 o 
   5  12   3        1.23        1.36      0.41 o 
   6  12   3        0.05       -0.02      0.31 o 
  -3 -12   4        1.17        1.32      0.50 o 
  -2 -12   4        0.04       -0.09      0.38 o 
  -5 -11   4       31.81       38.52      1.27 o 
  -4 -11   4       28.36       29.35      1.33 o 
  -3 -11   4        1.24        1.03      0.64 o 
  -2 -11   4       52.67       60.00      2.22 o 
  -1 -11   4        6.35        5.41      0.80 o 
   0 -11   4        0.32        2.19      0.61 o 
   1 -11   4       12.24       14.69      1.14 o 
  -7 -10   4        4.31        4.46      0.55 o 
  -6 -10   4        2.77        2.56      0.74 o 
  -5 -10   4        0.06        0.10      0.35 o 
  -4 -10   4       62.88       61.42      2.01 o 
  -3 -10   4        1.75        1.27      0.36 o 
  -2 -10   4        4.88        6.12      0.71 o 
  -1 -10   4        3.17        3.77      0.64 o 
   0 -10   4       46.44       50.36      1.96 o 
   1 -10   4       38.76       39.53      1.73 o 
   2 -10   4        0.46        0.30      0.54 o 
   3 -10   4       12.04       11.49      1.06 o 
  -7  -9   4        1.35        1.95      0.41 o 
  -6  -9   4        2.55        2.01      0.40 o 
  -5  -9   4      273.29      272.48      4.72 o 
  -4  -9   4       57.32       60.17      1.64 o 
  -3  -9   4       53.04       52.89      1.35 o 
  -2  -9   4        2.48        3.64      0.58 o 
  -1  -9   4        1.93        2.85      0.46 o 
   0  -9   4       18.50       16.60      1.01 o 
   1  -9   4        0.03        0.59      0.42 o 
   2  -9   4       72.89       76.89      2.56 o 
   3  -9   4       22.65       26.29      1.43 o 
   4  -9   4       42.64       44.67      1.95 o 
  -8  -8   4        0.58        0.60      0.28 o 
  -7  -8   4        2.46        1.95      0.37 o 
  -6  -8   4        4.37        3.76      0.35 o 
  -5  -8   4        1.26        1.28      0.34 o 
  -4  -8   4       42.34       49.85      1.27 o 
  -3  -8   4       61.61       59.65      1.40 o 
  -2  -8   4      402.74      424.49      9.71 o 
  -1  -8   4      133.82      131.81      2.44 o 
   0  -8   4        1.59        1.23      0.26 o 
   1  -8   4        6.54        8.28      0.74 o 
   2  -8   4      172.52      173.06      4.49 o 
   3  -8   4        7.91        8.06      0.79 o 
   4  -8   4        0.03       -0.40      0.41 o 
   5  -8   4        2.20        4.23      0.74 o 
  -8  -7   4        2.31        2.19      0.34 o 
  -7  -7   4        0.14        0.34      0.23 o 
  -6  -7   4       15.82       15.83      0.56 o 
  -5  -7   4        3.63        3.10      0.30 o 
  -4  -7   4      644.57      655.23      8.18 o 
  -3  -7   4      159.34      161.27      2.30 o 
  -2  -7   4       53.43       49.25      2.80 o 
  -1  -7   4       43.93       41.18      0.80 o 
   0  -7   4        2.17        2.14      0.22 o 
   1  -7   4       85.47       78.98      2.33 o 
   2  -7   4       17.23       13.63      0.86 o 
   3  -7   4       61.41       58.00      1.98 o 
   4  -7   4        0.82        0.60      0.43 o 
   5  -7   4       95.79      100.80      3.15 o 
   6  -7   4        1.04        1.60      0.61 o 
  -8  -6   4      120.04      114.44      1.97 o 
  -7  -6   4       44.60       38.93      0.92 o 
  -6  -6   4        5.30        5.48      0.35 o 
  -5  -6   4       92.42       85.80      1.43 o 
  -4  -6   4       70.11       69.17      1.19 o 
  -3  -6   4        2.03        3.44      0.26 o 
  -2  -6   4       43.91       52.41      0.94 o 
  -1  -6   4       89.74       86.81      1.33 o 
   0  -6   4      145.51      139.59      2.43 o 
   1  -6   4       97.83       98.53      3.47 o 
   2  -6   4      178.01      170.42      2.89 o 
   3  -6   4      115.21       97.92      6.56 o 
   4  -6   4       65.02       66.88      1.48 o 
   5  -6   4       22.60       22.87      0.81 o 
   6  -6   4       55.26       60.76      2.24 o 
   7  -6   4        3.27        4.06      0.74 o 
  -9  -5   4       11.87       14.08      0.73 o 
  -8  -5   4       25.54       29.15      0.84 o 
  -7  -5   4        9.89        8.30      0.45 o 
  -6  -5   4       70.33       69.62      1.51 o 
  -5  -5   4       25.17       24.64      0.62 o 
  -4  -5   4        1.81        1.98      0.22 o 
  -3  -5   4        4.07        4.22      0.26 o 
  -2  -5   4      563.89      576.06      7.11 o 
  -1  -5   4       77.13       80.47      1.22 o 
   0  -5   4        4.38        6.61      0.28 o 
   1  -5   4      149.03      144.04      1.98 o 
   2  -5   4      134.59      122.52      2.15 o 
   3  -5   4       65.75       63.16      1.61 o 
   4  -5   4        2.54        2.81      0.32 o 
   5  -5   4       43.46       46.23      2.89 o 
   6  -5   4       19.88       19.93      1.01 o 
   7  -5   4       30.07       28.04      0.98 o 
  -9  -4   4       48.39       48.97      2.75 o 
  -8  -4   4        0.07       -0.13      0.30 o 
  -7  -4   4      174.23      169.33      2.53 o 
  -6  -4   4       16.71       13.89      0.49 o 
  -5  -4   4        0.12       -0.14      0.18 o 
  -4  -4   4      496.94      497.45      6.23 o 
  -3  -4   4       69.69       86.41      1.31 o 
  -2  -4   4      430.91      446.47      5.55 o 
  -1  -4   4     1024.63     1076.20     12.95 o 
   0  -4   4      120.39      146.16      1.97 o 
   1  -4   4     2417.14     2354.12     28.59 o 
   2  -4   4      210.59      222.76      3.55 o 
   3  -4   4       92.45       83.65      1.59 o 
   4  -4   4      120.39      111.61      2.05 o 
   5  -4   4       98.95       91.74      1.83 o 
   6  -4   4        1.89        1.52      0.31 o 
   7  -4   4        0.80        1.15      0.33 o 
   8  -4   4      125.06      125.80      2.58 o 
  -9  -3   4        0.00        0.58      0.80 o 
  -8  -3   4       32.05       28.62      0.79 o 
  -7  -3   4       55.41       43.37      0.95 o 
  -6  -3   4       27.97       31.52      0.74 o 
  -5  -3   4      522.07      513.44      6.47 o 
  -4  -3   4       82.16       75.37      3.27 o 
  -3  -3   4        6.44        9.00      0.74 o 
  -2  -3   4      702.66      716.53      8.71 o 
  -1  -3   4        0.94        1.17      0.16 o 
   0  -3   4      555.68      545.61      6.65 o 
   1  -3   4      619.98      664.23      9.98 o 
   2  -3   4      407.40      397.16      4.91 o 
   3  -3   4       24.85       26.79      0.70 o 
   4  -3   4      191.69      188.34      3.12 o 
   5  -3   4       26.85       23.70      0.75 o 
   6  -3   4       18.90       20.60      0.73 o 
   7  -3   4       61.43       59.52      1.44 o 
   8  -3   4       50.38       51.39      1.81 o 
   9  -3   4        0.04        0.32      0.30 o 
  -9  -2   4       12.34       14.33      1.13 o 
  -8  -2   4       98.87       94.78      2.03 o 
  -7  -2   4       47.63       49.31      1.03 o 
  -6  -2   4       21.25       25.85      0.66 o 
  -5  -2   4       54.06       48.89      0.92 o 
  -4  -2   4       12.45       11.29      0.41 o 
  -3  -2   4      581.60      630.89      7.73 o 
  -2  -2   4      175.16      176.08      2.31 o 
  -1  -2   4       54.90       46.61      0.73 o 
   0  -2   4      307.31      304.10      3.78 o 
   1  -2   4       30.44       37.97      0.65 o 
   2  -2   4     2836.77     3053.45     36.31 o 
   3  -2   4       10.57        7.63      0.34 o 
   4  -2   4       90.06       83.93      1.57 o 
   5  -2   4      948.82      950.51     14.04 o 
   6  -2   4       81.87       79.04      1.64 o 
   7  -2   4      246.56      245.93      4.16 o 
   8  -2   4        6.99        7.20      0.53 o 
   9  -2   4        5.64        5.63      0.53 o 
  -8  -1   4       11.25       13.90      0.73 o 
  -7  -1   4       77.84       77.42      1.38 o 
  -6  -1   4       47.77       38.87      0.83 o 
  -5  -1   4       43.85       41.71      0.82 o 
  -4  -1   4        5.66        4.83      0.34 o 
  -3  -1   4       23.78       29.37      0.58 o 
  -2  -1   4       10.09       11.33      0.51 o 
  -1  -1   4      747.09      731.73      8.83 o 
   0  -1   4        0.01       -0.06      0.06 o 
   1  -1   4      313.78      286.07      3.55 o 
   2  -1   4        5.67        6.39      0.55 o 
   3  -1   4      316.61      369.81      4.57 o 
   4  -1   4      522.74      498.52      7.48 o 
   5  -1   4       86.93       87.94      1.67 o 
   6  -1   4      136.84      139.77      2.50 o 
   7  -1   4       50.76       49.75      1.23 o 
   8  -1   4       41.67       39.36      1.13 o 
   9  -1   4        6.76        6.04      0.65 o 
  -8   0   4        2.33        2.67      0.41 o 
  -7   0   4        2.54        1.60      0.32 o 
  -6   0   4        0.38        0.45      0.18 o 
  -5   0   4      173.31      177.24      2.47 o 
  -4   0   4      126.69      110.38      2.31 o 
  -3   0   4       27.70       27.12      0.56 o 
  -2   0   4     2436.34     2460.90     35.94 o 
  -1   0   4       75.81       92.78      1.26 o 
   0   0   4     3804.17     3696.03    155.40 o 
   1   0   4        2.59        3.52      0.27 o 
   2   0   4      443.18      439.93      6.58 o 
   3   0   4      169.81      179.32      2.31 o 
   4   0   4      487.55      524.48      6.42 o 
   5   0   4        0.82        2.19      0.24 o 
   6   0   4       39.84       37.27      0.95 o 
   7   0   4      146.08      132.54      2.45 o 
   8   0   4       13.42       14.98      1.14 o 
   9   0   4        5.09        3.95      0.71 o 
  10   0   4        2.78        3.11      0.62 o 
  -8   1   4        4.59        3.94      0.67 o 
  -7   1   4      112.11      117.31      2.33 o 
  -6   1   4       18.40       18.83      0.57 o 
  -5   1   4      293.87      274.35      3.65 o 
  -4   1   4      919.47      932.41     11.35 o 
  -3   1   4      838.81      836.93     10.16 o 
  -2   1   4      270.22      277.38      3.51 o 
  -1   1   4      346.33      354.30      4.37 o 
   0   1   4       70.84       97.39      1.73 o 
   1   1   4       34.05       34.50      0.78 o 
   2   1   4      544.77      597.72      7.23 o 
   3   1   4      576.40      625.10      7.58 o 
   4   1   4      396.68      421.20      5.20 o 
   5   1   4      935.03      940.70     11.83 o 
   6   1   4      142.03      128.42      2.29 o 
   7   1   4      414.64      422.82      6.61 o 
   8   1   4       81.92       75.03      1.77 o 
   9   1   4        0.00       -0.03      0.27 o 
  10   1   4       16.87       21.86      1.63 o 
  -7   2   4        7.45        9.93      0.63 o 
  -6   2   4      154.96      147.98      2.71 o 
  -5   2   4       32.03       29.41      0.68 o 
  -4   2   4       20.84       24.34      0.81 o 
  -3   2   4       62.76       73.35      1.15 o 
  -2   2   4       33.55       43.07      1.49 o 
  -1   2   4      169.65      171.15      2.23 o 
   0   2   4       17.47       20.81      1.21 o 
   1   2   4      105.55       90.03      1.24 o 
   2   2   4       39.12       55.83      0.91 o 
   3   2   4       97.25      108.68      1.48 o 
   4   2   4     1203.79     1136.62     13.65 o 
   5   2   4       31.52       35.19      0.66 o 
   6   2   4      251.15      232.02     12.80 o 
   7   2   4       21.56       25.20      0.79 o 
   8   2   4      162.96      162.11      2.94 o 
   9   2   4        7.56       10.23      0.62 o 
  10   2   4        0.21        0.02      0.48 o 
  -7   3   4       35.53       37.88      1.63 o 
  -6   3   4       39.77       39.25      1.11 o 
  -5   3   4        1.95        3.19      0.37 o 
  -4   3   4      104.78      110.27      1.67 o 
  -3   3   4      232.43      230.99      3.05 o 
  -2   3   4      680.49      704.34      8.88 o 
  -1   3   4      137.09      134.47      1.82 o 
   0   3   4       19.84       34.21      0.59 o 
   1   3   4      521.77      534.98      6.50 o 
   2   3   4      433.63      457.16      6.96 o 
   3   3   4     1782.74     1903.15     29.67 o 
   4   3   4      242.00      239.60      3.08 o 
   5   3   4        9.87        9.71      0.33 o 
   6   3   4        2.40        3.52      0.23 o 
   7   3   4        0.36        0.47      0.22 o 
   8   3   4        4.11        2.87      0.36 o 
   9   3   4       64.87       60.49      1.50 o 
  10   3   4       36.55       36.18      1.37 o 
  -6   4   4        2.21        0.92      0.48 o 
  -5   4   4        9.34        7.86      0.71 o 
  -4   4   4        2.74        2.10      0.23 o 
  -3   4   4      269.34      267.48      3.52 o 
  -2   4   4      232.37      226.29      2.98 o 
  -1   4   4       89.87       88.71      1.29 o 
   0   4   4      127.62      112.56      1.55 o 
   1   4   4      231.67      196.23      2.52 o 
   2   4   4      283.12      270.70      4.28 o 
   3   4   4        0.01        0.41      0.11 o 
   4   4   4       85.05       91.77      1.34 o 
   5   4   4       71.57       70.09      1.11 o 
   6   4   4        0.00        0.07      0.14 o 
   7   4   4        4.30        3.81      0.28 o 
   8   4   4        3.16        2.47      0.46 o 
   9   4   4        1.03        0.79      0.30 o 
  10   4   4       68.14       71.79      1.76 o 
  -5   5   4       54.71       59.21      2.07 o 
  -4   5   4       45.52       41.60      1.56 o 
  -3   5   4      405.94      417.46      6.66 o 
  -2   5   4        2.59        1.77      0.27 o 
  -1   5   4       13.52       14.51      0.62 o 
   0   5   4      137.46      147.65      2.55 o 
   1   5   4        6.60        9.82      0.41 o 
   2   5   4      112.44      112.82      1.97 o 
   3   5   4       95.03       97.85      1.85 o 
   4   5   4      320.27      343.54      4.34 o 
   5   5   4        4.57        4.46      0.25 o 
   6   5   4      119.98      113.14      4.42 o 
   7   5   4       16.39       17.87      0.53 o 
   8   5   4        4.68        5.58      0.43 o 
   9   5   4       22.66       24.71      1.59 o 
  10   5   4        4.91        7.31      0.58 o 
  -5   6   4        0.25        0.99      0.52 o 
  -4   6   4        2.10        3.97      0.59 o 
  -3   6   4       40.91       37.76      1.04 o 
  -2   6   4        2.76        1.95      0.30 o 
  -1   6   4       23.74       18.22      0.65 o 
   0   6   4        2.96        2.96      0.29 o 
   1   6   4       66.63       65.28      1.37 o 
   2   6   4      376.18      353.21     12.37 o 
   3   6   4      860.33      866.03     13.17 o 
   4   6   4       39.49       35.87      0.92 o 
   5   6   4        8.76        9.00      0.50 o 
   6   6   4       70.24       58.98      1.05 o 
   7   6   4       16.78       18.60      0.55 o 
   8   6   4        2.91        4.21      0.32 o 
   9   6   4       56.83       55.15      1.41 o 
  10   6   4        5.40        6.42      1.05 o 
  -4   7   4        8.33       10.15      0.88 o 
  -3   7   4        0.01       -0.15      0.32 o 
  -2   7   4        1.91        0.61      0.26 o 
  -1   7   4        0.26        0.00      0.22 o 
   0   7   4       94.14       87.58      1.78 o 
   1   7   4       93.56       82.98      5.74 o 
   2   7   4        0.65        0.67      0.22 o 
   3   7   4        0.16       -0.01      0.18 o 
   4   7   4      147.77      148.59      2.69 o 
   5   7   4      103.40       97.26      2.97 o 
   6   7   4        2.02        2.25      0.32 o 
   7   7   4        2.70        2.00      0.33 o 
   8   7   4        7.70        7.86      0.51 o 
   9   7   4       24.62       23.90      1.25 o 
  10   7   4        7.50        6.86      0.80 o 
  -4   8   4        4.51        5.31      0.76 o 
  -3   8   4       10.66       10.60      0.92 o 
  -2   8   4       92.33       85.85      2.63 o 
  -1   8   4       14.81       13.89      1.19 o 
   0   8   4       87.19       78.11      1.69 o 
   1   8   4        3.34        3.52      0.48 o 
   2   8   4      148.38      132.83      2.50 o 
   3   8   4      216.35      225.90      3.91 o 
   4   8   4        2.40        1.79      0.31 o 
   5   8   4        0.00       -0.12      0.21 o 
   6   8   4      134.85      118.24      3.42 o 
   7   8   4       14.84       13.33      0.66 o 
   8   8   4       17.98       17.17      0.76 o 
   9   8   4       19.44       23.25      0.91 o 
  -3   9   4       11.91       13.90      1.11 o 
  -2   9   4       23.43       26.35      1.36 o 
  -1   9   4        1.75        0.74      0.31 o 
   0   9   4        5.85        5.05      0.46 o 
   1   9   4        4.91        2.72      0.38 o 
   2   9   4        1.08        0.34      0.25 o 
   3   9   4       15.25       15.77      0.69 o 
   4   9   4       10.46       11.67      0.61 o 
   5   9   4        9.72        8.96      0.56 o 
   6   9   4      104.00      102.67      2.15 o 
   7   9   4      112.79      116.61      2.41 o 
   8   9   4       15.78       19.87      0.90 o 
   9   9   4        9.24       10.03      1.10 o 
  -2  10   4        1.00        1.80      0.59 o 
  -1  10   4       44.44       49.04      1.94 o 
   0  10   4        9.34        7.64      0.66 o 
   1  10   4       30.10       32.11      1.05 o 
   2  10   4        0.58       -0.05      0.27 o 
   3  10   4       53.74       51.14      1.38 o 
   4  10   4       25.10       24.82      0.91 o 
   5  10   4        2.86        2.37      0.40 o 
   6  10   4       16.31       13.68      0.70 o 
   7  10   4        0.23       -0.12      0.30 o 
   8  10   4       17.44       19.89      0.90 o 
   0  11   4       40.89       45.12      1.89 o 
   1  11   4       13.84       16.04      0.80 o 
   2  11   4        1.32        1.80      0.40 o 
   3  11   4        0.00        0.12      0.29 o 
   4  11   4        0.16       -0.09      0.30 o 
   5  11   4        6.84        8.92      0.68 o 
   6  11   4        0.23        0.54      0.33 o 
   7  11   4        1.89        2.53      0.43 o 
   3  12   4        0.23        0.18      0.34 o 
   4  12   4        3.62        2.15      0.64 o 
   5  12   4        1.76        1.92      0.46 o 
  -5 -11   5       52.55       49.36      1.46 o 
  -4 -11   5        1.42        0.71      0.39 o 
  -3 -11   5        5.11        3.70      0.50 o 
  -2 -11   5       16.77       18.29      1.22 o 
  -1 -11   5       78.91       79.16      2.67 o 
   0 -11   5        1.12        1.00      0.56 o 
   1 -11   5        0.20        0.06      0.52 o 
  -6 -10   5        3.33        4.76      0.56 o 
  -5 -10   5        0.96        1.14      0.39 o 
  -4 -10   5       27.21       29.47      1.04 o 
  -3 -10   5       25.24       27.66      0.98 o 
  -2 -10   5       13.97       14.35      0.74 o 
  -1 -10   5        0.22        0.55      0.46 o 
   0 -10   5       39.30       44.54      1.82 o 
   1 -10   5       38.98       42.42      1.81 o 
   2 -10   5       35.69       43.78      1.91 o 
   3 -10   5       15.76       19.10      1.30 o 
  -7  -9   5       11.37       12.01      0.70 o 
  -6  -9   5        1.09        0.27      0.32 o 
  -5  -9   5        0.01        0.01      0.33 o 
  -4  -9   5        6.67        9.03      0.60 o 
  -3  -9   5       67.67       76.11      1.74 o 
  -2  -9   5       21.74       20.50      0.80 o 
  -1  -9   5        0.00        0.14      0.36 o 
   0  -9   5      139.36      141.63      3.83 o 
   1  -9   5       28.79       29.67      1.43 o 
   2  -9   5        0.00        0.60      0.50 o 
   3  -9   5        0.11       -0.46      0.46 o 
   4  -9   5       19.50       20.48      1.32 o 
  -7  -8   5        4.15        4.60      0.41 o 
  -6  -8   5      116.12      116.72      2.12 o 
  -5  -8   5       87.45       88.03      1.54 o 
  -4  -8   5      137.05      139.76      2.56 o 
  -3  -8   5       64.73       63.71      1.48 o 
  -2  -8   5        2.57        1.23      0.32 o 
  -1  -8   5      136.96      131.95      5.29 o 
   0  -8   5       54.67       54.73      1.85 o 
   1  -8   5        1.77        2.75      0.54 o 
   2  -8   5        7.19        6.25      0.72 o 
   3  -8   5      126.71      124.81      3.55 o 
   4  -8   5       25.86       24.40      1.35 o 
   5  -8   5        4.60        5.86      0.82 o 
  -8  -7   5       23.40       26.65      1.09 o 
  -7  -7   5       86.11       90.38      1.96 o 
  -6  -7   5        2.17        2.79      0.32 o 
  -5  -7   5        9.55        9.55      0.92 o 
  -4  -7   5      116.26      117.34      1.83 o 
  -3  -7   5       67.97       63.25      1.15 o 
  -2  -7   5       96.02       87.79      1.43 o 
  -1  -7   5        1.49        1.02      0.20 o 
   0  -7   5       46.94       46.88      0.90 o 
   1  -7   5       83.29       84.64      2.72 o 
   2  -7   5      117.52      128.97      3.47 o 
   3  -7   5        4.41        7.44      0.71 o 
   4  -7   5       48.01       53.70      1.99 o 
   5  -7   5       21.63       19.60      1.22 o 
   6  -7   5       29.07       31.28      1.62 o 
  -8  -6   5       15.08       16.42      0.86 o 
  -7  -6   5       15.33       16.55      0.81 o 
  -6  -6   5        1.28        0.84      0.28 o 
  -5  -6   5       22.13       20.63      0.61 o 
  -4  -6   5       58.42       53.96      1.03 o 
  -3  -6   5      177.95      173.74      2.45 o 
  -2  -6   5       16.90       17.58      0.51 o 
  -1  -6   5      161.91      165.11      2.29 o 
   0  -6   5      285.71      292.43      3.79 o 
   1  -6   5        0.81        0.88      0.28 o 
   2  -6   5       23.01       23.64      1.84 o 
   3  -6   5      107.08      116.52      2.19 o 
   4  -6   5        0.08        0.27      0.22 o 
   5  -6   5      192.65      180.00      3.24 o 
   6  -6   5        8.63        8.63      0.88 o 
   7  -6   5        1.58        1.24      0.58 o 
  -8  -5   5       41.22       40.56      1.81 o 
  -7  -5   5        6.05        6.84      0.57 o 
  -6  -5   5       31.30       33.90      0.82 o 
  -5  -5   5        5.98        5.28      0.33 o 
  -4  -5   5        2.72        3.33      0.90 o 
  -3  -5   5      294.12      295.91      3.91 o 
  -2  -5   5        2.72        3.12      0.23 o 
  -1  -5   5      691.45      694.79      8.52 o 
   0  -5   5        0.69        0.88      0.15 o 
   1  -5   5      126.23      126.09      1.80 o 
   2  -5   5       19.35       17.06      0.60 o 
   3  -5   5      429.33      401.92      6.25 o 
   4  -5   5       10.11       12.66      0.64 o 
   5  -5   5        4.50        4.87      0.42 o 
   6  -5   5      154.91      138.37      3.10 o 
   7  -5   5        4.56        4.38      0.48 o 
  -8  -4   5        0.11       -0.10      0.57 o 
  -7  -4   5      106.21      110.75      2.33 o 
  -6  -4   5        1.16        2.42      0.27 o 
  -5  -4   5       20.40       17.39      0.62 o 
  -4  -4   5      183.48      173.80      2.44 o 
  -3  -4   5       91.50       83.62      1.32 o 
  -2  -4   5      874.14      864.38     12.68 o 
  -1  -4   5      170.83      195.50      3.13 o 
   0  -4   5        2.92        1.45      0.28 o 
   1  -4   5      416.62      431.33      5.38 o 
   2  -4   5       39.08       43.47      0.99 o 
   3  -4   5        4.29        4.21      0.32 o 
   4  -4   5      241.46      229.01      3.78 o 
   5  -4   5        0.68        0.30      0.22 o 
   6  -4   5       53.69       58.11      1.40 o 
   7  -4   5        1.23        0.32      0.29 o 
   8  -4   5        6.21        6.92      0.58 o 
  -8  -3   5       55.00       60.47      2.50 o 
  -7  -3   5      141.35      128.66      2.57 o 
  -6  -3   5       15.19       14.19      0.51 o 
  -5  -3   5      456.44      446.19      5.70 o 
  -4  -3   5      128.31      128.59      1.88 o 
  -3  -3   5        5.64        4.83      0.50 o 
  -2  -3   5      142.29      148.57      2.29 o 
  -1  -3   5      274.03      281.28      3.59 o 
   0  -3   5      126.74      132.21      1.80 o 
   1  -3   5      417.66      448.79      5.54 o 
   2  -3   5       75.98       74.49      1.12 o 
   3  -3   5      474.86      458.32      6.95 o 
   4  -3   5       15.42       15.26      0.58 o 
   5  -3   5      286.80      276.98      4.48 o 
   6  -3   5        0.04        0.03      0.50 o 
   7  -3   5        6.83        7.03      0.72 o 
   8  -3   5       41.60       38.85      1.58 o 
  -8  -2   5       36.94       40.38      1.25 o 
  -7  -2   5        0.09        0.45      0.29 o 
  -6  -2   5      120.87      116.90      2.32 o 
  -5  -2   5      107.32      103.16      1.62 o 
  -4  -2   5      164.38      166.42      2.64 o 
  -3  -2   5      427.44      414.08      5.21 o 
  -2  -2   5      745.66      814.19      9.88 o 
  -1  -2   5      465.39      466.73      5.74 o 
   0  -2   5      134.33      144.32      2.04 o 
   1  -2   5      232.36      265.83      3.35 o 
   2  -2   5     1512.94     1535.49     18.35 o 
   3  -2   5       31.80       31.50      0.76 o 
   4  -2   5      128.47      121.90      2.39 o 
   5  -2   5        6.03        7.80      0.46 o 
   6  -2   5      202.49      189.04      3.26 o 
   7  -2   5       18.07       14.06      0.64 o 
   8  -2   5       14.56       16.36      0.84 o 
   9  -2   5        9.01        8.92      0.63 o 
  -8  -1   5       24.66       26.66      1.44 o 
  -7  -1   5       13.09       12.34      0.84 o 
  -6  -1   5        9.63       14.98      0.89 o 
  -5  -1   5       43.28       38.66      0.81 o 
  -4  -1   5       28.65       26.12      0.60 o 
  -3  -1   5      260.09      250.03      3.26 o 
  -2  -1   5      400.97      423.99      5.27 o 
  -1  -1   5      654.66      693.01      8.40 o 
   0  -1   5      820.82      884.82     13.07 o 
   1  -1   5      883.37      891.73     10.72 o 
   2  -1   5       21.65       18.60      0.40 o 
   3  -1   5      210.40      226.56      2.90 o 
   4  -1   5      565.84      597.16      8.91 o 
   5  -1   5      207.10      197.49      3.27 o 
   6  -1   5      118.49      109.87      2.08 o 
   7  -1   5       45.62       44.64      1.16 o 
   8  -1   5       20.31       19.02      0.78 o 
   9  -1   5       73.15       76.40      2.52 o 
  -8   0   5        1.01        2.41      0.62 o 
  -7   0   5       29.22       26.23      1.35 o 
  -6   0   5       97.91       92.42      1.93 o 
  -5   0   5       11.34       10.76      0.53 o 
  -4   0   5        5.18        6.55      0.35 o 
  -3   0   5       29.07       29.86      1.48 o 
  -2   0   5        2.35        3.54      0.20 o 
  -1   0   5     1318.31     1426.38     17.07 o 
   0   0   5      269.13      329.69      5.07 o 
   1   0   5       47.18       57.83      1.11 o 
   2   0   5       53.80       61.17      0.90 o 
   3   0   5      346.08      357.14      4.44 o 
   4   0   5       14.65       11.62      0.32 o 
   5   0   5        4.65        2.55      0.25 o 
   6   0   5        7.47        6.68      0.43 o 
   7   0   5       19.22       19.95      0.74 o 
   8   0   5       64.56       64.76      1.53 o 
   9   0   5       53.60       52.21      1.41 o 
  10   0   5        0.16       -0.05      0.30 o 
  -7   1   5      106.14      112.45      3.30 o 
  -6   1   5       53.14       52.52      1.31 o 
  -5   1   5       39.15       45.19      1.14 o 
  -4   1   5        0.29        0.17      0.15 o 
  -3   1   5      153.43      158.60      4.50 o 
  -2   1   5        2.15        0.73      0.12 o 
  -1   1   5       33.63       30.98      0.73 o 
   0   1   5      159.30      218.83      3.47 o 
   1   1   5      382.86      390.83      5.93 o 
   2   1   5      560.41      514.59      6.27 o 
   3   1   5      204.14      201.63      2.60 o 
   4   1   5      117.20      135.55      1.91 o 
   5   1   5       98.17       93.58      1.73 o 
   6   1   5      458.56      479.02      7.34 o 
   7   1   5      381.23      386.07      6.09 o 
   8   1   5       14.08       17.38      0.72 o 
   9   1   5        5.95        5.28      0.49 o 
  10   1   5        6.87        6.27      0.57 o 
  -7   2   5        0.60        2.00      0.60 o 
  -6   2   5       19.16       23.85      1.22 o 
  -5   2   5       60.08       58.77      1.37 o 
  -4   2   5      169.82      167.96      2.66 o 
  -3   2   5      341.06      325.49      4.18 o 
  -2   2   5        9.23        9.22      0.32 o 
  -1   2   5      411.39      434.56      5.37 o 
   0   2   5      148.19      129.24      2.01 o 
   1   2   5     2818.37     2994.91     35.64 o 
   2   2   5      783.64      823.67     12.31 o 
   3   2   5       37.13       45.91      0.96 o 
   4   2   5        9.77        8.39      0.29 o 
   5   2   5      439.99      476.06      5.92 o 
   6   2   5        0.52        0.38      0.20 o 
   7   2   5        6.27        5.59      0.41 o 
   8   2   5        2.99        3.32      0.73 o 
   9   2   5       10.75       11.22      0.64 o 
  10   2   5        0.04       -0.15      0.29 o 
  -6   3   5       35.94       36.68      1.56 o 
  -5   3   5        0.02        0.01      0.24 o 
  -4   3   5       99.77       92.75      1.84 o 
  -3   3   5      703.30      691.91      8.53 o 
  -2   3   5      256.49      250.42     10.11 o 
  -1   3   5      911.65      915.26     11.06 o 
   0   3   5      170.50      155.54      2.06 o 
   1   3   5      890.25      953.57     12.49 o 
   2   3   5       35.90       41.73      0.69 o 
   3   3   5      180.90      188.26      2.46 o 
   4   3   5       71.97       93.61      1.37 o 
   5   3   5       15.47       14.30      0.41 o 
   6   3   5      206.55      178.50      7.88 o 
   7   3   5        0.46        0.32      0.26 o 
   8   3   5      378.44      379.75      6.07 o 
   9   3   5       24.80       24.07      0.90 o 
  10   3   5       34.74       35.05      1.16 o 
  -4   4   5       51.95       49.17      1.75 o 
  -3   4   5        1.80        2.13      0.23 o 
  -2   4   5      175.11      177.69      2.44 o 
  -1   4   5        2.96        3.29      0.22 o 
   0   4   5       45.85       44.59      0.76 o 
   1   4   5      214.56      195.51      2.55 o 
   2   4   5        2.72        2.23      0.17 o 
   3   4   5       62.93       49.77      0.82 o 
   4   4   5        0.21        0.79      0.14 o 
   5   4   5      230.62      215.18      3.06 o 
   6   4   5      280.37      267.12      3.52 o 
   7   4   5      244.00      246.67      4.05 o 
   8   4   5       27.40       30.42      0.92 o 
   9   4   5        2.53        3.11      0.54 o 
  10   4   5       26.93       23.37      0.94 o 
  -4   5   5        0.35        0.32      0.39 o 
  -3   5   5       26.00       23.68      1.13 o 
  -2   5   5        9.98        9.31      0.49 o 
  -1   5   5       42.32       42.43      1.37 o 
   0   5   5       19.50       21.90      0.66 o 
   1   5   5      130.70      121.49      7.14 o 
   2   5   5       46.89       47.97      1.06 o 
   3   5   5       64.73       62.41      1.00 o 
   4   5   5       21.14       18.40      0.46 o 
   5   5   5      400.69      402.19     12.40 o 
   6   5   5        2.64        3.12      0.25 o 
   7   5   5        0.17        0.51      0.18 o 
   8   5   5       12.05       12.48      0.72 o 
   9   5   5        2.01        2.61      0.38 o 
  10   5   5        2.89        4.95      0.51 o 
  -3   6   5        0.07        0.30      0.37 o 
  -2   6   5       29.09       28.32      1.30 o 
  -1   6   5      500.82      457.77     16.48 o 
   0   6   5        9.94        8.30      0.46 o 
   1   6   5      214.77      212.59      3.57 o 
   2   6   5      625.14      617.18      9.53 o 
   3   6   5       59.28       60.01      1.31 o 
   4   6   5       69.11       64.74      1.38 o 
   5   6   5        0.01        0.10      0.18 o 
   6   6   5        1.85        0.89      0.24 o 
   7   6   5       14.26       12.28      0.46 o 
   8   6   5        7.35        8.01      0.49 o 
   9   6   5        0.08        0.18      0.29 o 
  10   6   5        0.00        0.17      0.31 o 
  -2   7   5       74.22       73.24      2.40 o 
  -1   7   5       32.74       31.66      0.95 o 
   0   7   5       34.68       34.10      0.96 o 
   1   7   5       14.04       10.99      0.97 o 
   2   7   5       12.28        9.75      0.77 o 
   3   7   5        0.33        0.76      0.22 o 
   4   7   5      100.42      104.83      2.05 o 
   5   7   5       25.97       23.36      0.77 o 
   6   7   5       11.75       13.95      0.62 o 
   7   7   5       64.87       61.95      1.89 o 
   8   7   5        2.07        4.28      0.44 o 
   9   7   5        6.94        6.23      0.71 o 
  10   7   5        3.62        5.10      0.70 o 
  -2   8   5        0.23        0.34      0.41 o 
  -1   8   5       85.65       74.44      2.49 o 
   0   8   5        0.86        1.21      0.29 o 
   1   8   5        2.38        2.23      0.32 o 
   2   8   5        1.30        0.88      0.26 o 
   3   8   5      177.67      178.96      3.22 o 
   4   8   5      117.51      118.13      2.31 o 
   5   8   5      150.82      149.60      3.33 o 
   6   8   5        8.65       10.45      0.59 o 
   7   8   5       96.49       92.86      1.99 o 
   8   8   5        9.27       10.55      0.62 o 
   9   8   5        0.17       -0.01      0.42 o 
  -1   9   5        0.01        0.25      0.40 o 
   0   9   5        1.51        0.20      0.28 o 
   1   9   5        6.73        6.48      0.49 o 
   2   9   5       17.55       20.83      0.79 o 
   3   9   5        1.34        1.22      0.30 o 
   4   9   5       19.68       18.47      0.75 o 
   5   9   5        0.72        0.11      0.26 o 
   6   9   5       61.77       57.00      1.84 o 
   7   9   5       18.22       17.60      0.79 o 
   8   9   5        2.55        2.85      0.44 o 
   9   9   5        5.51        5.68      0.54 o 
   0  10   5        2.67        3.32      0.70 o 
   1  10   5        5.03        4.49      0.48 o 
   2  10   5        0.13        0.34      0.46 o 
   3  10   5       20.66       16.72      0.77 o 
   4  10   5        0.29        0.06      0.33 o 
   5  10   5        0.01        0.18      0.46 o 
   6  10   5        1.31        0.88      0.70 o 
   7  10   5        0.26        0.14      0.31 o 
   8  10   5       12.44       13.72      1.53 o 
   1  11   5        2.08        1.54      0.62 o 
   2  11   5       21.11       18.11      1.26 o 
   3  11   5        0.67        1.45      0.47 o 
   4  11   5        5.30        5.90      0.56 o 
   5  11   5       13.24       16.19      0.98 o 
   6  11   5        0.26        0.05      0.30 o 
   7  11   5        3.38        4.14      0.68 o 
  -3 -11   6        2.80        3.69      0.51 o 
  -2 -11   6       11.43       14.87      1.12 o 
  -1 -11   6        9.88       12.39      1.03 o 
   0 -11   6       26.82       33.17      1.65 o 
  -5 -10   6        5.83        6.06      0.90 o 
  -4 -10   6       36.34       38.25      1.78 o 
  -3 -10   6        4.04        5.74      0.55 o 
  -2 -10   6       63.83       69.92      3.82 o 
  -1 -10   6       18.51       19.35      1.16 o 
   0 -10   6        3.08        3.27      0.64 o 
   1 -10   6        6.47        5.50      0.82 o 
   2 -10   6       35.94       38.84      1.79 o 
  -6  -9   6        7.81        9.13      0.99 o 
  -5  -9   6       15.14       16.62      1.20 o 
  -4  -9   6      147.60      135.74      3.95 o 
  -3  -9   6       62.29       66.68      1.67 o 
  -2  -9   6        1.17        2.09      0.36 o 
  -1  -9   6        8.91       10.05      0.81 o 
   0  -9   6       84.52       76.98      2.46 o 
   1  -9   6       74.88       78.37      2.54 o 
   2  -9   6       17.21       18.27      1.21 o 
   3  -9   6        4.95        3.71      0.72 o 
  -7  -8   6        1.74        1.24      0.44 o 
  -6  -8   6        8.49       10.64      0.98 o 
  -5  -8   6       23.72       20.62      0.86 o 
  -4  -8   6        2.78        3.25      0.45 o 
  -3  -8   6       21.54       28.73      0.75 o 
  -2  -8   6       56.48       57.91      1.12 o 
  -1  -8   6       65.51       71.37      1.57 o 
   0  -8   6       56.18       53.46      1.83 o 
   1  -8   6        4.97        3.65      0.58 o 
   2  -8   6      109.99      112.84      3.24 o 
   3  -8   6        5.88        4.92      0.70 o 
   4  -8   6       89.12       88.82      2.87 o 
   5  -8   6        6.31        7.82      0.89 o 
  -7  -7   6       34.07       33.51      2.51 o 
  -6  -7   6        3.08        2.37      0.45 o 
  -5  -7   6       94.67       88.19      2.70 o 
  -4  -7   6        2.54        0.86      0.31 o 
  -3  -7   6       24.71       24.66      0.67 o 
  -2  -7   6      200.57      213.32      2.96 o 
  -1  -7   6       28.69       28.02      0.68 o 
   0  -7   6       11.21        9.82      0.44 o 
   1  -7   6       18.79       24.13      0.79 o 
   2  -7   6       49.90       43.07      1.13 o 
   3  -7   6       46.62       45.73      1.74 o 
   4  -7   6        0.26        0.15      0.37 o 
   5  -7   6       36.03       36.98      1.70 o 
   6  -7   6        6.61        8.86      0.93 o 
  -7  -6   6        1.78        1.71      0.59 o 
  -6  -6   6        3.52        3.38      0.48 o 
  -5  -6   6       55.55       57.18      1.47 o 
  -4  -6   6       15.41       14.49      1.09 o 
  -3  -6   6      338.80      333.35      9.50 o 
  -2  -6   6      342.56      356.25      4.61 o 
  -1  -6   6       19.52       17.86      0.65 o 
   0  -6   6      356.03      358.18      4.61 o 
   1  -6   6      319.88      306.52      4.89 o 
   2  -6   6      370.92      359.88      5.69 o 
   3  -6   6        6.48        8.75      0.50 o 
   4  -6   6      161.06      149.78      2.76 o 
   5  -6   6        0.06        0.51      0.42 o 
   6  -6   6       25.55       26.34      0.97 o 
  -8  -5   6       28.16       32.22      1.66 o 
  -7  -5   6       73.68       70.04      1.78 o 
  -6  -5   6       54.29       50.65      1.40 o 
  -5  -5   6      105.17      103.48      2.17 o 
  -4  -5   6       77.19       80.79      1.75 o 
  -3  -5   6        0.41        0.45      0.58 o 
  -2  -5   6      124.10      116.60      1.74 o 
  -1  -5   6       65.85       62.58      2.81 o 
   0  -5   6      272.40      243.83     10.42 o 
   1  -5   6        0.05       -0.03      0.13 o 
   2  -5   6      391.78      391.16     10.49 o 
   3  -5   6       55.37       63.60      1.40 o 
   4  -5   6       19.58       26.78      0.84 o 
   5  -5   6        2.05        1.38      0.35 o 
   6  -5   6        6.64        6.35      0.51 o 
   7  -5   6       63.89       61.58      1.79 o 
  -8  -4   6       74.50       76.74      1.94 o 
  -7  -4   6       46.20       44.05      1.33 o 
  -6  -4   6      211.27      217.88      3.92 o 
  -5  -4   6       27.98       25.47      0.89 o 
  -4  -4   6       24.71       26.64      0.88 o 
  -3  -4   6      141.20      142.79      2.61 o 
  -2  -4   6      108.16      114.64      2.14 o 
  -1  -4   6       80.44       76.36      2.85 o 
   0  -4   6        2.16        2.41      0.19 o 
   1  -4   6      321.86      326.51      5.12 o 
   2  -4   6      208.05      217.56      3.54 o 
   3  -4   6      200.66      198.61      3.33 o 
   4  -4   6        5.84        8.06      0.46 o 
   5  -4   6       50.34       54.02      1.29 o 
   6  -4   6      296.36      278.51      4.66 o 
   7  -4   6       14.97       15.21      0.74 o 
   8  -4   6        2.42        2.95      0.45 o 
  -8  -3   6        7.46        7.71      1.27 o 
  -7  -3   6       68.64       71.54      1.75 o 
  -6  -3   6        0.50        1.55      0.42 o 
  -5  -3   6       63.21       61.84      2.08 o 
  -4  -3   6       41.08       38.57      1.06 o 
  -3  -3   6        2.32        2.18      0.30 o 
  -2  -3   6        4.97        3.78      0.32 o 
  -1  -3   6       38.65       38.03      0.93 o 
   0  -3   6      598.93      575.28      7.06 o 
   1  -3   6        2.80        2.82      0.18 o 
   2  -3   6      263.33      257.88      3.33 o 
   3  -3   6        2.47        3.80      0.77 o 
   4  -3   6      379.65      362.31      5.67 o 
   5  -3   6        3.33        1.90      0.29 o 
   6  -3   6        7.58       10.08      0.92 o 
   7  -3   6        0.00        0.11      0.26 o 
   8  -3   6       43.11       41.58      1.73 o 
  -8  -2   6       12.25       15.18      0.79 o 
  -7  -2   6        0.18        0.20      0.29 o 
  -6  -2   6       64.42       63.01      1.54 o 
  -5  -2   6        2.57        2.64      0.36 o 
  -4  -2   6      150.78      163.74      2.94 o 
  -3  -2   6      156.17      146.54      2.64 o 
  -2  -2   6      172.85      134.05      6.29 o 
  -1  -2   6      432.75      440.43      6.79 o 
   0  -2   6       87.87       72.59      1.41 o 
   1  -2   6      168.95      178.25      2.34 o 
   2  -2   6       16.33       12.95      0.35 o 
   3  -2   6      490.21      476.86      7.20 o 
   4  -2   6      182.02      180.16      3.02 o 
   5  -2   6        3.87        2.16      0.28 o 
   6  -2   6       17.19       16.81      0.66 o 
   7  -2   6       55.24       54.73      1.35 o 
   8  -2   6       53.54       47.73      2.68 o 
   9  -2   6        2.97        3.09      0.46 o 
  -7  -1   6        5.25        6.18      0.54 o 
  -6  -1   6      181.56      180.75      3.31 o 
  -5  -1   6        1.03        2.15      0.65 o 
  -4  -1   6      196.75      195.77      3.40 o 
  -3  -1   6     1410.16     1424.14     29.03 o 
  -2  -1   6        1.19        0.71      0.22 o 
  -1  -1   6        4.45        2.84      0.26 o 
   0  -1   6        2.28        1.67      0.21 o 
   1  -1   6        5.73        5.97      0.32 o 
   2  -1   6       69.35       71.19      1.06 o 
   3  -1   6       49.33       50.62      0.83 o 
   4  -1   6       48.05       47.25      1.04 o 
   5  -1   6       63.52       60.82      1.38 o 
   6  -1   6      239.37      225.58      3.77 o 
   7  -1   6       55.52       53.97      1.32 o 
   8  -1   6       38.23       37.36      1.22 o 
   9  -1   6        0.59        1.13      0.36 o 
  -7   0   6       52.75       53.32      1.44 o 
  -6   0   6       43.44       42.14      1.19 o 
  -5   0   6      112.95      105.47      2.12 o 
  -4   0   6      137.42      145.76      2.66 o 
  -3   0   6       30.04       29.05      0.86 o 
  -2   0   6        0.10        0.75      0.21 o 
  -1   0   6      427.94      462.52      7.09 o 
   0   0   6      164.76      153.60      2.59 o 
   1   0   6      284.15      299.26      4.67 o 
   2   0   6        3.81        2.19      0.14 o 
   3   0   6       44.59       32.41      0.60 o 
   4   0   6      511.86      539.03      6.65 o 
   5   0   6      340.77      331.80      5.20 o 
   6   0   6      407.02      409.61      6.38 o 
   7   0   6       89.67       84.60      2.47 o 
   8   0   6       40.56       34.86      1.06 o 
   9   0   6       57.63       59.16      2.96 o 
  -7   1   6       79.63       92.34      2.94 o 
  -6   1   6        1.30        1.55      0.34 o 
  -5   1   6       18.52       21.95      0.79 o 
  -4   1   6       13.28       10.16      0.97 o 
  -3   1   6      639.24      672.39     10.23 o 
  -2   1   6      403.19      397.42      6.21 o 
  -1   1   6      125.60      131.57      2.30 o 
   0   1   6      621.21      649.49      9.76 o 
   1   1   6      894.97      985.73     14.58 o 
   2   1   6       67.45       70.00      1.02 o 
   3   1   6      493.96      530.88      6.52 o 
   4   1   6      250.69      269.63      3.47 o 
   5   1   6      130.73      131.69      2.30 o 
   6   1   6       47.24       47.90      1.12 o 
   7   1   6      194.19      177.94      3.12 o 
   8   1   6       92.46       87.05      2.10 o 
   9   1   6        0.11        0.23      0.29 o 
  10   1   6       20.07       21.70      1.38 o 
  -7   2   6       10.49       13.95      1.06 o 
  -6   2   6       21.40       21.68      1.22 o 
  -5   2   6       14.06       11.76      0.60 o 
  -4   2   6       64.49       66.35      1.49 o 
  -3   2   6       22.30       24.88      1.77 o 
  -2   2   6      215.10      223.83      5.42 o 
  -1   2   6      250.04      245.10      3.95 o 
   0   2   6      110.36      108.15      1.93 o 
   1   2   6      168.24      190.17      3.10 o 
   2   2   6       56.69       45.38      1.71 o 
   3   2   6       27.72       28.56      0.74 o 
   4   2   6       34.45       34.54      0.66 o 
   5   2   6       45.98       41.60      0.83 o 
   6   2   6       75.92       69.46      1.63 o 
   7   2   6       24.11       26.02      0.82 o 
   8   2   6       41.18       38.55      1.09 o 
   9   2   6       22.23       23.49      0.90 o 
  10   2   6       14.61       17.98      1.96 o 
  -5   3   6       11.58       10.94      0.59 o 
  -4   3   6       98.52      101.87      2.16 o 
  -3   3   6       52.84       54.85      1.27 o 
  -2   3   6        0.11        0.22      0.22 o 
  -1   3   6      132.34      132.53      3.16 o 
   0   3   6      126.13      128.10      2.24 o 
   1   3   6        1.84        4.08      0.28 o 
   2   3   6        8.77        9.85      0.41 o 
   3   3   6      234.78      225.98      2.93 o 
   4   3   6      174.31      178.42      2.40 o 
   5   3   6       60.52       62.27      1.04 o 
   6   3   6       13.44       14.23      0.55 o 
   7   3   6       74.70       78.16      1.63 o 
   8   3   6        0.22        0.18      0.25 o 
   9   3   6      157.95      163.44      3.06 o 
  10   3   6       23.93       24.79      0.98 o 
  -4   4   6        4.31        5.76      0.68 o 
  -3   4   6       16.87       18.84      1.02 o 
  -2   4   6       75.54       75.91      2.36 o 
  -1   4   6      175.12      162.21      2.78 o 
   0   4   6        0.08        0.49      0.19 o 
   1   4   6        4.12        4.34      0.30 o 
   2   4   6       97.14      105.37      1.51 o 
   3   4   6     1443.92     1491.53     30.92 o 
   4   4   6       14.32       12.79      0.39 o 
   5   4   6        4.98        5.19      0.30 o 
   6   4   6       97.03       95.66      1.50 o 
   7   4   6        9.17        9.62      0.51 o 
   8   4   6       21.60       25.56      1.14 o 
   9   4   6       22.35       21.40      0.91 o 
  10   4   6        2.35        2.61      0.67 o 
  -4   5   6        8.44        9.78      0.83 o 
  -3   5   6       47.96       49.71      1.87 o 
  -2   5   6       83.68       81.57      2.53 o 
  -1   5   6        7.14        7.80      0.71 o 
   0   5   6      679.04      720.16     15.97 o 
   1   5   6       46.47       43.20      1.59 o 
   2   5   6      428.35      438.45      6.84 o 
   3   5   6       53.29       53.78      1.79 o 
   4   5   6       42.10       44.43      1.06 o 
   5   5   6        8.89        9.41      0.43 o 
   6   5   6       39.62       35.11      0.93 o 
   7   5   6       28.10       24.33      0.64 o 
   8   5   6        2.61        3.40      0.43 o 
   9   5   6       12.14       11.75      0.66 o 
  10   5   6        5.63        6.86      0.83 o 
  -3   6   6       73.39       74.73      2.50 o 
  -2   6   6        1.00        0.46      0.38 o 
  -1   6   6      209.57      194.37      5.00 o 
   0   6   6       24.58       29.72      1.33 o 
   1   6   6        0.99        0.04      0.34 o 
   2   6   6       65.65       62.23      2.06 o 
   3   6   6      548.65      540.50      8.42 o 
   4   6   6       67.22       70.17      1.48 o 
   5   6   6        0.00        0.00      0.18 o 
   6   6   6       11.75       12.90      0.56 o 
   7   6   6      191.80      181.28      3.23 o 
   8   6   6       34.41       32.10      1.36 o 
   9   6   6       52.42       55.42      2.00 o 
  10   6   6       12.48       13.94      1.06 o 
  -2   7   6        0.02       -0.20      0.37 o 
  -1   7   6       30.19       26.88      1.33 o 
   0   7   6       28.84       27.95      1.34 o 
   1   7   6       10.09       13.27      0.91 o 
   2   7   6       97.89       99.94      3.01 o 
   3   7   6       19.15       20.27      0.72 o 
   4   7   6      164.98      164.83      5.12 o 
   5   7   6       43.55       46.50      2.36 o 
   6   7   6       61.56       62.55      1.45 o 
   7   7   6        0.16        0.78      0.28 o 
   8   7   6       22.89       25.71      1.51 o 
   9   7   6        0.18        0.40      0.42 o 
  -2   8   6        0.87        3.27      0.66 o 
  -1   8   6        0.01       -0.26      0.37 o 
   0   8   6      117.48      116.79      3.49 o 
   1   8   6        0.73        0.74      0.41 o 
   2   8   6      125.82      118.65      3.48 o 
   3   8   6      138.28      139.18      4.51 o 
   4   8   6        8.42        7.52      0.49 o 
   5   8   6        0.07        0.06      0.24 o 
   6   8   6       12.99       11.72      0.62 o 
   7   8   6       11.91        9.14      0.58 o 
   8   8   6        0.76        0.99      0.33 o 
   9   8   6        9.15       10.66      0.90 o 
  -1   9   6       22.05       28.43      1.50 o 
   0   9   6       16.74       18.33      1.18 o 
   1   9   6       13.31        9.26      0.90 o 
   2   9   6       88.65       84.02      2.81 o 
   3   9   6        8.52        8.25      0.87 o 
   4   9   6        2.08        1.21      0.32 o 
   5   9   6       25.10       30.06      0.98 o 
   6   9   6       18.81       15.11      0.72 o 
   7   9   6        0.28        1.43      0.58 o 
   8   9   6        0.71        0.54      0.32 o 
   0  10   6        3.14        1.78      0.58 o 
   1  10   6        1.29        0.38      0.48 o 
   2  10   6        0.01       -0.40      0.41 o 
   3  10   6        0.02       -0.42      0.42 o 
   4  10   6        3.45        1.86      0.60 o 
   5  10   6        4.65        4.58      0.48 o 
   6  10   6       12.42       13.19      0.71 o 
   7  10   6        6.55        8.37      0.62 o 
   8  10   6        1.11        1.04      0.38 o 
   2  11   6        5.12        5.91      0.89 o 
   3  11   6        4.08        5.95      0.89 o 
   4  11   6        2.34        2.00      0.67 o 
   5  11   6       60.16       61.46      2.47 o 
   6  11   6        1.48        1.13      0.57 o 
  -4 -10   7       13.45       13.12      1.12 o 
  -3 -10   7       18.65       22.69      1.37 o 
   1 -10   7        6.99        6.61      0.85 o 
  -5  -9   7        0.53        1.15      0.51 o 
  -4  -9   7       36.09       36.10      1.73 o 
  -3  -9   7        2.51        2.19      0.65 o 
  -2  -9   7       17.25       13.70      1.02 o 
   1  -9   7       20.03       19.66      1.20 o 
   2  -9   7       84.12       91.60      2.90 o 
   3  -9   7        1.39        1.20      0.58 o 
  -6  -8   7        9.88        7.49      1.41 o 
  -5  -8   7       12.27       11.95      0.73 o 
  -4  -8   7        5.37        5.04      0.50 o 
  -3  -8   7        0.02        0.53      0.42 o 
  -2  -8   7      109.24      105.50      2.98 o 
  -1  -8   7       39.18       44.81      1.68 o 
   1  -8   7       62.67       69.69      2.26 o 
   2  -8   7       21.10       22.41      1.21 o 
   3  -8   7       45.68       49.35      1.96 o 
   4  -8   7       13.49       11.99      1.01 o 
  -6  -7   7        0.42        0.81      0.39 o 
  -5  -7   7       32.21       32.37      1.12 o 
  -4  -7   7       11.45       13.04      0.69 o 
  -3  -7   7       91.10       84.03      1.86 o 
  -2  -7   7       29.22       31.77      2.12 o 
  -1  -7   7       69.05       64.74      1.48 o 
   1  -7   7        2.46        1.05      0.59 o 
   2  -7   7      158.37      150.61      2.78 o 
   3  -7   7       17.21       19.42      1.30 o 
   4  -7   7       44.21       37.58      1.62 o 
   5  -7   7        1.57        1.44      0.55 o 
  -7  -6   7        6.77        8.13      0.68 o 
  -6  -6   7        5.53        6.41      0.60 o 
  -5  -6   7        6.04        4.45      0.50 o 
  -4  -6   7       47.75       45.02      1.27 o 
  -3  -6   7       15.05       16.20      1.03 o 
  -2  -6   7      196.88      183.07      3.27 o 
  -1  -6   7        8.20        7.25      0.47 o 
   0  -6   7      208.36      213.75      3.63 o 
   1  -6   7       55.51       53.95      1.83 o 
   2  -6   7       45.00       38.70      1.05 o 
   3  -6   7        3.16        2.86      0.38 o 
   4  -6   7       16.14       14.13      0.66 o 
   5  -6   7      137.85      135.36      2.64 o 
   6  -6   7       17.26       16.36      0.97 o 
  -7  -5   7        0.77        0.37      0.56 o 
  -6  -5   7       50.69       47.99      1.42 o 
  -5  -5   7       34.31       31.91      1.06 o 
  -4  -5   7       68.32       68.23      1.64 o 
  -3  -5   7       12.93        8.34      0.51 o 
  -2  -5   7        0.21        0.56      0.25 o 
  -1  -5   7      657.75      665.18     10.17 o 
   0  -5   7       21.77       22.45      1.34 o 
   1  -5   7      138.47      128.27      3.35 o 
   2  -5   7        2.24        1.75      0.29 o 
   3  -5   7       11.85        6.33      0.44 o 
   4  -5   7      169.50      154.47      2.81 o 
   5  -5   7       14.05       17.53      0.73 o 
   6  -5   7        1.06        0.11      0.30 o 
   7  -5   7        1.83        1.46      0.39 o 
  -7  -4   7        2.90        2.99      0.50 o 
  -6  -4   7        4.04        5.09      0.53 o 
  -5  -4   7        0.10       -0.25      0.25 o 
  -4  -4   7        2.24        3.01      0.52 o 
  -3  -4   7      135.23      129.94      2.48 o 
  -2  -4   7      110.07      111.05      3.54 o 
  -1  -4   7      292.13      289.73      5.07 o 
   0  -4   7       90.83       90.39      1.77 o 
   1  -4   7      126.71      127.17      2.29 o 
   2  -4   7      606.08      621.14     13.20 o 
   3  -4   7      137.86      142.68      3.64 o 
   4  -4   7       14.70       14.55      0.61 o 
   5  -4   7       10.92       11.48      0.59 o 
   6  -4   7       32.51       32.88      1.02 o 
   7  -4   7       86.95       82.20      1.88 o 
  -7  -3   7        0.12       -0.27      0.27 o 
  -6  -3   7       21.87       19.87      0.86 o 
  -5  -3   7        0.60        0.34      0.29 o 
  -4  -3   7      140.19      139.70      2.67 o 
  -3  -3   7        3.35        2.46      0.34 o 
  -2  -3   7      160.63      163.67      2.91 o 
  -1  -3   7       67.62       60.38      1.33 o 
   0  -3   7        0.25        0.59      0.21 o 
   1  -3   7     1778.87     1778.63     26.09 o 
   2  -3   7      180.77      182.68      3.07 o 
   3  -3   7        3.66        5.61      0.58 o 
   4  -3   7       83.74       83.60      1.87 o 
   5  -3   7      135.90      143.10      2.62 o 
   6  -3   7       11.02        8.16      0.53 o 
   7  -3   7        6.80        7.32      0.54 o 
   8  -3   7       51.44       54.84      1.48 o 
  -7  -2   7       14.56       10.58      1.05 o 
  -6  -2   7        2.76        3.25      0.46 o 
  -5  -2   7      316.64      324.00      5.98 o 
  -4  -2   7       65.05       63.34      1.50 o 
  -3  -2   7       23.54       26.55      1.09 o 
  -2  -2   7        7.80        9.03      0.48 o 
  -1  -2   7       73.06       62.99      1.35 o 
   0  -2   7      189.69      182.21      5.04 o 
   1  -2   7        0.45        1.26      0.23 o 
   2  -2   7        1.57        1.79      0.25 o 
   3  -2   7      137.01      143.81      3.65 o 
   4  -2   7       28.50       27.93      0.79 o 
   5  -2   7        0.71        0.42      0.31 o 
   6  -2   7       34.10       34.36      0.99 o 
   7  -2   7        8.63        8.95      0.67 o 
   8  -2   7       69.32       70.25      1.70 o 
  -7  -1   7        3.46        5.94      0.76 o 
  -6  -1   7      195.37      204.31      3.74 o 
  -5  -1   7       44.76       52.37      1.37 o 
  -4  -1   7        0.33       -0.09      0.21 o 
  -3  -1   7       55.65       59.18      1.38 o 
  -2  -1   7       21.84       21.56      0.72 o 
  -1  -1   7       18.15       13.35      0.99 o 
   0  -1   7        1.55        7.16      0.55 o 
   1  -1   7        2.90        0.68      0.19 o 
   2  -1   7      286.95      283.78      4.52 o 
   3  -1   7      922.00      809.45     59.90 o 
   4  -1   7      705.47      736.08     15.05 o 
   5  -1   7       22.12       22.27      0.70 o 
   6  -1   7       21.58       19.92      0.91 o 
   7  -1   7      104.13      109.15      2.17 o 
   8  -1   7       40.22       37.80      2.10 o 
   9  -1   7        6.21        5.75      0.71 o 
  -7   0   7        1.87        2.53      0.43 o 
  -6   0   7       20.70       19.02      0.83 o 
  -5   0   7        3.91        4.90      0.47 o 
  -4   0   7      180.56      178.87      3.21 o 
  -3   0   7      126.57      135.30      2.52 o 
  -2   0   7      571.39      575.42     12.18 o 
  -1   0   7       99.40       85.40      1.68 o 
   0   0   7      104.89      111.24      2.03 o 
   1   0   7      554.22      558.58     12.46 o 
   2   0   7      320.33      338.81      7.63 o 
   3   0   7        0.18       -0.01      0.17 o 
   4   0   7        5.40        6.28      0.62 o 
   5   0   7      547.36      580.39      8.77 o 
   6   0   7       17.15       14.01      0.59 o 
   7   0   7        2.01        2.02      0.43 o 
   8   0   7       29.32       25.37      1.72 o 
   9   0   7        2.64        2.49      0.43 o 
  -6   1   7       42.77       48.30      1.36 o 
  -5   1   7       91.54       93.82      2.02 o 
  -4   1   7        5.30        8.23      0.53 o 
  -3   1   7      111.27      122.60      2.33 o 
  -2   1   7      931.21      926.02     13.90 o 
  -1   1   7        9.47        8.48      1.13 o 
   0   1   7      207.72      187.97     11.24 o 
   1   1   7       43.98       46.87      1.05 o 
   2   1   7        7.99        7.67      0.54 o 
   3   1   7       29.11       27.51      0.76 o 
   4   1   7       19.84       17.79      0.60 o 
   5   1   7       53.17       53.06      1.15 o 
   6   1   7        8.22        8.45      0.47 o 
   7   1   7       47.15       41.18      1.10 o 
   8   1   7       77.59       76.85      1.73 o 
   9   1   7       33.88       32.97      1.22 o 
  -6   2   7       28.84       32.26      1.12 o 
  -5   2   7      144.61      156.93      2.98 o 
  -4   2   7        0.72        0.46      0.28 o 
  -3   2   7       62.06       64.41      1.47 o 
  -2   2   7       42.80       45.49      1.13 o 
  -1   2   7       60.69       61.60      1.35 o 
   0   2   7       17.93       17.37      0.79 o 
   1   2   7        8.71        8.44      0.42 o 
   2   2   7      192.64      205.35      4.93 o 
   3   2   7       39.53       39.39      2.83 o 
   4   2   7        0.62        0.76      0.21 o 
   5   2   7      106.68      110.28      2.05 o 
   6   2   7        0.12       -0.11      0.19 o 
   7   2   7      545.00      551.53      8.48 o 
   8   2   7       73.07       72.48      3.99 o 
   9   2   7        6.04        4.69      0.48 o 
  10   2   7        1.37        2.45      0.50 o 
  -5   3   7        1.15        2.09      0.58 o 
  -4   3   7       22.11       22.39      0.84 o 
  -3   3   7        0.45        0.64      0.27 o 
  -2   3   7      413.42      421.14      6.65 o 
  -1   3   7       66.01       65.01      1.39 o 
   0   3   7        0.30        0.93      0.22 o 
   1   3   7      149.32      151.84      2.68 o 
   2   3   7       28.14       29.00      1.83 o 
   3   3   7        3.15        4.68      0.34 o 
   4   3   7       36.16       31.98      0.92 o 
   5   3   7       58.32       57.18      1.28 o 
   6   3   7       40.42       42.95      1.22 o 
   7   3   7       29.75       27.49      1.16 o 
   8   3   7       26.49       25.93      0.91 o 
   9   3   7        4.32        4.85      1.07 o 
  10   3   7        0.67        1.01      0.39 o 
  -4   4   7        3.19        4.64      0.70 o 
  -3   4   7        3.10        3.71      0.60 o 
  -2   4   7       90.78       94.38      2.85 o 
  -1   4   7       26.82       20.36      1.10 o 
   0   4   7      551.78      529.93      8.99 o 
   1   4   7      170.91      168.99      2.88 o 
   2   4   7       22.99       24.61      0.73 o 
   3   4   7      395.81      397.73      6.21 o 
   4   4   7        0.77        1.02      0.32 o 
   5   4   7        0.78        0.94      0.23 o 
   6   4   7      108.56      102.69      1.60 o 
   7   4   7       10.26        7.80      1.26 o 
   8   4   7       21.70       21.68      0.80 o 
   9   4   7       30.04       28.89      1.95 o 
  10   4   7       34.97       37.78      2.62 o 
  -4   5   7        8.11        9.55      0.91 o 
  -3   5   7      152.34      160.23      4.41 o 
  -2   5   7        1.91        3.28      0.58 o 
  -1   5   7        3.88        2.43      0.52 o 
   0   5   7      146.57      142.02      3.87 o 
   1   5   7       28.85       30.67      1.35 o 
   2   5   7       65.58       67.48      2.18 o 
   3   5   7       20.92       18.74      1.00 o 
   4   5   7      108.03      109.17      3.10 o 
   5   5   7       46.36       50.18      1.41 o 
   6   5   7        0.67        0.60      0.24 o 
   7   5   7       49.90       53.07      1.26 o 
   8   5   7       10.32        8.76      0.54 o 
   9   5   7        0.02        0.00      0.29 o 
  10   5   7       32.07       35.93      1.18 o 
  -3   6   7       56.36       59.27      2.25 o 
  -2   6   7       18.30       17.11      1.13 o 
  -1   6   7        0.78        0.01      0.37 o 
   0   6   7      145.74      139.62      3.90 o 
   1   6   7        1.03        0.59      0.37 o 
   2   6   7        4.22        2.32      0.47 o 
   3   6   7        1.30        1.38      0.41 o 
   4   6   7      442.74      462.63     10.68 o 
   5   6   7        7.20       10.88      0.82 o 
   6   6   7       31.14       31.42      1.40 o 
   7   6   7       55.61       50.96      1.27 o 
   8   6   7       34.22       38.67      1.53 o 
   9   6   7        0.14        0.20      0.40 o 
  -3   7   7        5.62        8.16      0.94 o 
  -2   7   7        3.17        2.81      0.66 o 
  -1   7   7        5.11        8.50      0.87 o 
   0   7   7        0.26        0.09      0.39 o 
   1   7   7       70.38       69.85      2.40 o 
   2   7   7      134.07      132.07      3.77 o 
   3   7   7       16.19       15.98      1.02 o 
   4   7   7       37.48       35.36      1.56 o 
   5   7   7        8.42        7.50      0.77 o 
   6   7   7        0.70       -0.07      0.34 o 
   7   7   7       16.96       15.45      1.03 o 
   8   7   7        6.07        4.62      0.60 o 
   9   7   7        6.85       10.52      0.91 o 
  -2   8   7        1.21        1.63      0.56 o 
  -1   8   7        0.03        0.64      0.48 o 
   0   8   7       55.85       54.67      2.15 o 
   1   8   7       67.61       65.95      2.41 o 
   2   8   7        3.37        4.26      0.66 o 
   3   8   7        2.49        1.55      0.48 o 
   4   8   7       38.49       30.61      1.50 o 
   5   8   7       10.76        8.74      0.85 o 
   6   8   7        6.68        8.02      0.84 o 
   7   8   7        2.87        3.06      0.63 o 
   8   8   7        6.53        6.57      0.82 o 
  -1   9   7       15.89       19.48      1.38 o 
   0   9   7        0.30        0.34      0.52 o 
   1   9   7        2.58        1.96      0.63 o 
   2   9   7        1.25       -0.21      0.44 o 
   3   9   7        6.51        6.02      0.81 o 
   4   9   7       13.63       14.76      1.08 o 
   5   9   7       12.43       13.53      1.07 o 
   6   9   7       18.06       21.38      1.33 o 
   7   9   7        2.52        2.73      0.68 o 
   8   9   7        1.43        2.21      0.64 o 
   1  10   7        7.93       11.38      1.09 o 
   2  10   7        0.66        0.06      0.52 o 
   3  10   7       96.56       97.41      3.28 o 
   4  10   7       13.90       17.28      1.26 o 
   5  10   7        1.49        1.25      0.56 o 
   6  10   7        0.04       -0.03      0.43 o 
   7  10   7        0.98        1.60      0.56 o 
  -4  -9   8        3.57        3.58      0.67 o 
  -3  -9   8        0.29        0.16      0.40 o 
  -2  -9   8        3.38        2.80      0.58 o 
  -5  -8   8        9.13       10.58      0.84 o 
  -4  -8   8       21.50       27.08      1.44 o 
  -3  -8   8       15.64       17.66      0.83 o 
  -2  -8   8       23.13       25.98      0.95 o 
  -1  -8   8       44.78       47.02      1.80 o 
   0  -8   8       96.83       87.53      2.69 o 
  -5  -7   8       21.92       23.97      1.01 o 
  -4  -7   8      139.49      137.88      2.80 o 
  -3  -7   8        4.01        5.74      0.52 o 
  -2  -7   8       16.80       15.86      0.72 o 
  -1  -7   8        9.52        8.47      1.45 o 
   1  -7   8        0.32        0.18      0.36 o 
   2  -7   8        1.71        1.81      0.53 o 
   3  -7   8      285.35      274.17      6.56 o 
   4  -7   8        4.87        4.82      0.71 o 
  -6  -6   8        0.04        0.25      0.38 o 
  -5  -6   8       20.17       21.67      0.94 o 
  -4  -6   8       36.83       32.16      1.59 o 
  -3  -6   8       69.35       67.77      1.64 o 
  -2  -6   8        0.20        0.17      0.25 o 
  -1  -6   8       51.78       48.77      1.25 o 
   0  -6   8        0.43       -0.10      0.20 o 
   1  -6   8       42.93       43.88      1.68 o 
   2  -6   8       58.21       67.84      2.29 o 
   3  -6   8       93.70       91.35      2.80 o 
   4  -6   8        0.03       -0.03      0.40 o 
   5  -6   8        5.04        6.49      0.77 o 
   6  -6   8      176.94      175.02      4.69 o 
  -6  -5   8        2.68        2.93      0.50 o 
  -5  -5   8        1.47        1.99      1.15 o 
  -4  -5   8       15.54       15.84      1.15 o 
  -3  -5   8        7.19        5.80      0.50 o 
  -2  -5   8       17.38       19.00      1.04 o 
  -1  -5   8       25.50       21.62      0.77 o 
   0  -5   8       72.01       68.86      2.57 o 
   1  -5   8        3.58        3.85      0.56 o 
   2  -5   8        8.58        7.09      0.71 o 
   3  -5   8        4.31        3.62      0.63 o 
   4  -5   8       74.10       71.19      2.36 o 
   5  -5   8      109.74       97.14      2.98 o 
   6  -5   8       13.89       13.47      1.03 o 
  -6  -4   8        6.34        8.66      0.67 o 
  -5  -4   8       12.45       13.85      1.23 o 
  -4  -4   8       10.00       14.09      0.70 o 
  -3  -4   8        1.39        1.91      0.35 o 
  -2  -4   8        6.88        8.58      0.52 o 
  -1  -4   8      609.47      616.09      9.51 o 
   0  -4   8      143.53      135.22      3.60 o 
   1  -4   8       17.10       17.98      1.18 o 
   2  -4   8        0.96        0.76      0.38 o 
   3  -4   8       89.11       89.41      2.69 o 
   4  -4   8       57.48       50.80      1.88 o 
   5  -4   8        6.99        6.10      0.73 o 
   6  -4   8        5.43        6.03      0.76 o 
   7  -4   8       58.38       58.41      2.21 o 
  -6  -3   8       60.50       64.19      1.70 o 
  -5  -3   8       63.23       65.28      1.64 o 
  -4  -3   8       65.50       58.21      1.48 o 
  -3  -3   8       19.93       19.55      0.97 o 
  -2  -3   8      259.52      252.08      4.26 o 
  -1  -3   8       46.92       50.44      1.23 o 
   0  -3   8       27.66       26.32      0.82 o 
   1  -3   8      333.17      330.86      5.61 o 
   2  -3   8       13.48       12.66      0.85 o 
   3  -3   8        6.77        6.82      0.71 o 
   4  -3   8       32.48       34.64      1.49 o 
   5  -3   8       48.88       43.40      1.71 o 
   6  -3   8      121.21      122.47      3.50 o 
   7  -3   8       30.16       24.45      1.33 o 
   8  -3   8       42.60       54.43      2.14 o 
  -6  -2   8        1.94        3.20      0.48 o 
  -5  -2   8        8.01        7.52      0.89 o 
  -4  -2   8        5.71        5.02      0.57 o 
  -3  -2   8        0.62        0.40      0.25 o 
  -2  -2   8      145.80      142.56      2.79 o 
  -1  -2   8        1.15        1.92      0.30 o 
   0  -2   8      343.17      333.28      7.42 o 
   1  -2   8      259.89      262.96      4.50 o 
   2  -2   8      843.88      858.91     12.91 o 
   3  -2   8       82.96       78.55      2.42 o 
   4  -2   8        0.58        0.40      0.36 o 
   5  -2   8      138.42      132.16      3.58 o 
   6  -2   8        0.47        0.25      0.38 o 
   7  -2   8        7.23        7.94      0.82 o 
   8  -2   8       12.53       12.61      1.03 o 
  -6  -1   8        6.50        8.07      0.63 o 
  -5  -1   8       12.55       13.60      0.72 o 
  -4  -1   8        0.07        0.02      0.75 o 
  -3  -1   8        0.03        0.22      0.23 o 
  -2  -1   8      347.31      333.51      5.43 o 
  -1  -1   8      219.84      240.64      4.03 o 
   0  -1   8       37.00       36.69      1.10 o 
   1  -1   8       35.46       37.89      0.96 o 
   2  -1   8      711.20      732.68     15.97 o 
   3  -1   8      752.37      747.81     11.29 o 
   4  -1   8       11.98       12.29      0.88 o 
   5  -1   8       41.52       41.52      1.63 o 
   6  -1   8       53.23       48.05      1.83 o 
   7  -1   8       25.67       24.00      1.28 o 
   8  -1   8       19.33       22.35      1.30 o 
   9  -1   8        7.58        6.25      0.84 o 
  -6   0   8        7.39        8.67      0.92 o 
  -5   0   8       14.32       17.40      0.81 o 
  -4   0   8      106.57      101.60      2.15 o 
  -3   0   8        4.77        3.96      0.84 o 
  -2   0   8       76.17       82.06      1.74 o 
  -1   0   8        4.90        5.43      1.04 o 
   0   0   8       63.22       57.69      1.29 o 
   1   0   8        0.01        0.06      0.18 o 
   2   0   8      166.37      161.38      3.98 o 
   3   0   8      108.86      112.99      2.11 o 
   4   0   8       31.06       30.28      1.34 o 
   5   0   8        0.33        0.28      0.35 o 
   6   0   8        4.14        4.36      0.62 o 
   7   0   8        0.22       -0.34      0.34 o 
   8   0   8        6.93        6.30      0.79 o 
   9   0   8       17.49       20.99      1.32 o 
  -6   1   8       53.42       54.17      1.52 o 
  -5   1   8       79.09       78.12      2.89 o 
  -4   1   8      174.91      184.08      3.38 o 
  -3   1   8       16.37       16.39      0.70 o 
  -2   1   8      128.18      136.34      2.55 o 
  -1   1   8       10.48        9.75      0.73 o 
   0   1   8      104.85       96.97      1.89 o 
   1   1   8       28.89       33.00      0.89 o 
   2   1   8        1.77        1.35      0.34 o 
   3   1   8       28.94       30.88      0.87 o 
   4   1   8      184.92      186.23      3.21 o 
   5   1   8      540.91      552.37     11.91 o 
   6   1   8       21.50       22.09      1.15 o 
   7   1   8       11.38       10.89      0.86 o 
   8   1   8       17.74       20.40      1.24 o 
   9   1   8        5.84        7.23      0.85 o 
  -5   2   8        3.16        2.48      0.45 o 
  -4   2   8       46.31       43.88      1.26 o 
  -3   2   8        0.19        0.56      0.69 o 
  -2   2   8       17.84       18.88      0.72 o 
  -1   2   8       76.77       76.25      1.62 o 
   0   2   8      190.45      176.52      3.07 o 
   1   2   8        8.73        8.61      0.61 o 
   2   2   8      371.21      279.46      6.59 o 
   3   2   8       90.20       82.27      5.15 o 
   4   2   8      597.39      602.75      9.24 o 
   5   2   8        0.27        0.34      0.35 o 
   6   2   8       12.92       14.27      0.93 o 
   7   2   8        1.46        0.74      0.40 o 
   8   2   8        4.12        4.39      0.64 o 
   9   2   8        0.99       -0.06      0.43 o 
  -5   3   8       31.74       31.29      1.54 o 
  -4   3   8       47.08       45.90      1.90 o 
  -3   3   8       45.12       47.19      1.27 o 
  -2   3   8      232.37      242.09      4.12 o 
  -1   3   8      284.84      291.44      4.78 o 
   0   3   8       17.97       16.41      0.64 o 
   1   3   8      192.46      199.98      3.39 o 
   2   3   8      111.84      102.01      2.88 o 
   3   3   8        1.11        2.48      0.56 o 
   4   3   8      113.94      107.46      2.07 o 
   5   3   8        9.25       10.28      0.53 o 
   6   3   8        0.31        1.14      0.40 o 
   7   3   8       16.29       14.76      0.95 o 
   9   3   8       36.02       37.45      1.70 o 
  -4   4   8       51.79       56.90      2.21 o 
  -3   4   8       43.19       44.63      1.87 o 
  -2   4   8       36.27       38.41      1.67 o 
  -1   4   8       46.82       41.60      1.69 o 
   0   4   8       79.74       69.28      2.30 o 
   1   4   8       15.65       14.61      0.76 o 
   2   4   8        0.53        0.40      0.25 o 
   3   4   8        6.57        4.74      1.01 o 
   4   4   8      146.06      151.98      2.73 o 
   5   4   8        3.05        3.13      0.60 o 
   6   4   8       11.52       10.84      0.79 o 
   7   4   8        9.78       10.64      0.82 o 
   9   4   8       18.20       18.13      1.20 o 
  -4   5   8        8.06       10.23      1.01 o 
  -3   5   8        5.19        6.47      0.81 o 
  -2   5   8        2.73        2.33      0.59 o 
  -1   5   8        1.50        1.93      0.53 o 
   0   5   8      111.31      102.66      3.11 o 
   1   5   8       24.41       21.87      1.17 o 
   2   5   8       33.89       41.43      1.63 o 
   3   5   8        1.21        1.39      0.42 o 
   4   5   8       35.09       32.39      1.41 o 
   5   5   8        0.03        0.63      0.37 o 
   6   5   8       74.63       73.18      2.68 o 
   7   5   8        0.17        0.28      0.39 o 
   8   5   8        2.27        4.23      0.60 o 
   9   5   8        0.29        0.07      0.42 o 
  -3   6   8        6.57        8.35      0.95 o 
  -2   6   8        1.83        2.64      0.64 o 
  -1   6   8        2.07        2.84      0.64 o 
   0   6   8       47.81       40.58      1.74 o 
   1   6   8       48.62       47.91      1.88 o 
   2   6   8       50.90       45.33      1.80 o 
   3   6   8        0.02        0.48      0.36 o 
   4   6   8      101.82       94.92      2.94 o 
   5   6   8       12.46       12.71      0.93 o 
   6   6   8        0.47        0.97      0.42 o 
   7   6   8        3.04        3.51      0.61 o 
  -2   7   8       43.94       53.21      2.21 o 
  -1   7   8       67.82       83.49      2.89 o 
   0   7   8        2.56        3.12      0.67 o 
   1   7   8        1.14        0.81      0.44 o 
   2   7   8        3.74        2.71      0.58 o 
   3   7   8        7.00        6.18      0.77 o 
   4   7   8        6.85        6.11      0.73 o 
   5   7   8        5.73        5.72      0.72 o 
   6   7   8       25.99       29.68      1.45 o 
   7   7   8        1.36        2.06      0.55 o 
  -1   8   8        5.39        6.07      0.89 o 
   0   8   8        0.95        0.38      0.51 o 
   1   8   8       46.45       49.00      2.06 o 
   2   8   8        0.86        1.34      0.54 o 
   3   8   8       29.89       35.93      1.69 o 
   4   8   8        0.37        0.97      0.50 o 
   5   8   8        0.51        1.04      0.49 o 
   6   8   8       11.52       11.29      0.98 o 
   7   8   8        0.15        0.31      0.45 o 
   8   8   8       10.43       11.09      0.99 o 
   1   9   8        0.01        0.29      0.49 o 
   2   9   8        2.20        2.42      0.65 o 
   3   9   8       42.46       47.10      2.08 o 
   4   9   8        3.41        3.84      0.71 o 
   5   9   8       16.66       17.15      1.21 o 
   6   9   8       46.55       47.19      2.06 o 
   7   9   8       11.31       10.19      1.03 o 
   3  10   8        6.80        7.65      0.98 o 
   4  10   8        0.20        1.87      0.58 o 
   5  10   8        9.86        8.50      0.99 o 
  -3  -8   9       34.52       33.50      1.16 o 
  -2  -8   9       11.04        9.06      0.65 o 
  -1  -8   9        8.29        7.35      0.83 o 
   0  -8   9        5.73        4.85      0.71 o 
   1  -8   9      125.69      132.87      3.77 o 
  -4  -7   9        0.01        0.03      0.33 o 
  -3  -7   9        1.72        0.66      0.37 o 
  -2  -7   9        8.61        8.87      0.73 o 
  -1  -7   9        8.65       10.79      0.64 o 
   1  -7   9        2.81        4.39      0.71 o 
   2  -7   9        7.44        5.86      0.83 o 
   3  -7   9        2.24        2.74      0.64 o 
   4  -7   9       46.99       53.99      2.12 o 
  -5  -6   9        0.64        0.49      0.49 o 
  -4  -6   9        4.42        3.38      0.59 o 
  -3  -6   9        9.22        7.77      0.60 o 
  -2  -6   9       17.74       20.30      0.84 o 
  -1  -6   9        4.53        5.77      0.49 o 
   0  -6   9       46.94       45.57      1.77 o 
   1  -6   9       21.89       22.53      1.23 o 
   2  -6   9       23.63       19.97      1.23 o 
   3  -6   9      316.62      307.02      7.31 o 
   4  -6   9        0.62        0.56      0.50 o 
   5  -6   9        4.79        5.55      0.80 o 
  -5  -5   9       51.47       50.24      1.50 o 
  -4  -5   9        0.20       -0.06      0.38 o 
  -3  -5   9      359.61      360.39      6.36 o 
  -2  -5   9      107.12      100.24      2.14 o 
  -1  -5   9       31.38       33.77      1.04 o 
   0  -5   9       32.26       31.25      0.96 o 
   1  -5   9      108.92      101.37      2.98 o 
   2  -5   9       63.86       61.86      2.17 o 
   3  -5   9        0.42        0.13      0.41 o 
   4  -5   9       16.94       15.73      1.13 o 
   5  -5   9       82.35       86.51      2.83 o 
   6  -5   9       33.26       30.31      1.56 o 
  -5  -4   9       24.85       22.25      0.95 o 
  -4  -4   9       45.46       46.78      1.36 o 
  -3  -4   9       12.71       10.73      0.64 o 
  -2  -4   9        0.00        0.21      0.34 o 
  -1  -4   9      115.00      115.13      2.29 o 
   0  -4   9        6.92        8.02      0.50 o 
   1  -4   9        3.30        3.48      0.57 o 
   2  -4   9       83.21       81.00      2.55 o 
   3  -4   9        2.84        2.98      0.59 o 
   4  -4   9      104.79      106.15      3.18 o 
   5  -4   9       47.37       50.67      1.99 o 
   6  -4   9        0.13       -0.12      0.41 o 
   7  -4   9       38.34       38.40      1.76 o 
  -5  -3   9        6.46        8.50      0.65 o 
  -4  -3   9        1.18        1.22      0.34 o 
  -3  -3   9       40.96       38.20      1.16 o 
  -2  -3   9       52.33       47.64      1.27 o 
  -1  -3   9      113.23      111.84      2.23 o 
   0  -3   9       11.92       12.15      0.58 o 
   1  -3   9        5.89        5.23      1.05 o 
   2  -3   9       15.73       14.14      0.94 o 
   3  -3   9      124.67      110.57      3.25 o 
   4  -3   9        0.37        0.30      0.38 o 
   5  -3   9        0.13       -0.02      0.39 o 
   6  -3   9        4.99        5.00      0.75 o 
   7  -3   9      107.04      112.76      3.45 o 
  -5  -2   9        8.01        8.84      0.65 o 
  -4  -2   9        1.06        0.80      0.33 o 
  -3  -2   9      167.35      171.06      3.50 o 
  -2  -2   9        0.40        0.48      0.25 o 
  -1  -2   9       93.61       92.59      1.93 o 
   0  -2   9       89.09       84.33      1.76 o 
   1  -2   9      301.85      286.07      4.70 o 
   2  -2   9        0.04        0.26      0.21 o 
   3  -2   9        3.88        4.49      0.61 o 
   4  -2   9      162.81      157.23      4.18 o 
   5  -2   9        6.61        7.67      0.80 o 
   6  -2   9      105.49      101.95      3.13 o 
   7  -2   9        7.05        9.17      0.91 o 
   8  -2   9        3.20        3.50      0.70 o 
  -5  -1   9       54.21       56.61      1.59 o 
  -4  -1   9       30.69       33.24      1.09 o 
  -3  -1   9       53.42       54.12      2.20 o 
  -2  -1   9      160.90      153.48      2.87 o 
  -1  -1   9      167.45      157.71      2.89 o 
   0  -1   9       35.71       31.71      0.92 o 
   1  -1   9       11.70       11.60      0.55 o 
   2  -1   9        8.42        8.70      0.51 o 
   3  -1   9        2.76        2.37      0.51 o 
   4  -1   9       75.57       73.12      2.38 o 
   5  -1   9        0.01        0.20      0.41 o 
   6  -1   9        0.04       -0.37      0.37 o 
   7  -1   9       57.12       51.90      2.05 o 
   8  -1   9        0.00       -0.27      0.40 o 
  -5   0   9        6.35        4.88      0.54 o 
  -4   0   9       46.03       47.42      1.41 o 
  -3   0   9        5.78        5.04      0.56 o 
  -2   0   9        6.01        6.51      0.49 o 
  -1   0   9        3.36        2.91      0.52 o 
   0   0   9      137.28      124.38      2.60 o 
   1   0   9       75.59       82.84      1.71 o 
   2   0   9       26.58       24.40      1.08 o 
   3   0   9      361.13      344.41     10.67 o 
   4   0   9      192.51      193.20      4.82 o 
   5   0   9       10.62       12.72      0.95 o 
   6   0   9       77.27       72.22      2.42 o 
   7   0   9       32.19       32.19      1.55 o 
   8   0   9       11.37       10.40      0.98 o 
  -5   1   9       26.71       29.59      1.09 o 
  -4   1   9       12.77       13.25      0.73 o 
  -3   1   9       13.81       12.71      0.67 o 
  -2   1   9       13.85       13.29      0.65 o 
  -1   1   9       54.93       48.69      1.25 o 
   0   1   9       21.09       24.03      0.81 o 
   1   1   9       60.14       61.27      1.39 o 
   2   1   9       27.08       23.46      1.08 o 
   3   1   9       88.87       84.02      1.74 o 
   4   1   9      121.26      121.19      3.65 o 
   5   1   9        1.29        1.99      0.52 o 
   6   1   9       60.10       63.14      2.19 o 
   7   1   9        0.06        0.08      0.40 o 
   8   1   9       30.14       29.29      1.51 o 
   9   1   9       16.04       17.30      1.22 o 
  -4   2   9       34.44       34.63      1.56 o 
  -3   2   9       21.37       20.66      0.99 o 
  -2   2   9       18.64       19.20      0.77 o 
  -1   2   9       24.75       25.05      0.85 o 
   0   2   9      169.16      160.88      2.92 o 
   1   2   9        5.67        4.51      0.39 o 
   2   2   9       27.19       20.26      1.02 o 
   3   2   9      180.81      186.08      3.26 o 
   4   2   9       17.88       20.72      0.89 o 
   6   2   9        3.72        3.56      0.61 o 
   7   2   9       32.47       31.97      1.49 o 
   8   2   9       18.04       18.56      1.20 o 
   9   2   9        1.16        0.65      0.49 o 
  -4   3   9       22.93       25.37      1.41 o 
  -3   3   9       62.62       59.57      2.20 o 
  -2   3   9        0.21        0.41      0.34 o 
  -1   3   9        0.11       -0.18      0.22 o 
   0   3   9        4.45        3.68      0.38 o 
   1   3   9       67.66       59.74      1.39 o 
   2   3   9        0.15        0.04      0.20 o 
   3   3   9       82.36       85.73      1.79 o 
   4   3   9        4.50        2.55      0.48 o 
   5   3   9      134.54      131.66      2.50 o 
   6   3   9       61.57       60.82      2.08 o 
   7   3   9        0.46        0.68      0.42 o 
   8   3   9       13.82       14.20      1.07 o 
   9   3   9        4.73        3.53      0.65 o 
  -3   4   9        5.82        8.11      0.92 o 
  -2   4   9       38.25       38.31      1.75 o 
  -1   4   9        0.06       -0.17      0.36 o 
   0   4   9        5.10        3.16      0.59 o 
   1   4   9      132.91      123.76      3.54 o 
   2   4   9        1.24        1.01      0.38 o 
   4   4   9      366.63      365.51      5.91 o 
   5   4   9      173.22      179.03      3.21 o 
   6   4   9       75.06       74.55      2.34 o 
   7   4   9        0.42        0.33      0.36 o 
   8   4   9       10.36        6.91      0.75 o 
   9   4   9       24.66       28.91      1.50 o 
  -3   5   9        1.54        2.00      0.65 o 
  -2   5   9       30.00       33.26      1.69 o 
  -1   5   9        3.06        2.73      0.62 o 
   0   5   9       52.94       57.33      2.18 o 
   1   5   9       11.59       12.94      0.95 o 
   2   5   9       13.49       11.66      0.89 o 
   3   5   9       81.12       78.67      2.57 o 
   4   5   9        0.02        0.60      0.39 o 
   5   5   9        0.23       -0.30      0.30 o 
   6   5   9       29.39       26.01      1.31 o 
   9   5   9        0.57        0.18      0.52 o 
  -2   6   9        3.70        6.04      0.87 o 
  -1   6   9       43.11       47.57      2.06 o 
   0   6   9       30.63       30.47      1.56 o 
   1   6   9       27.86       26.44      1.42 o 
   2   6   9       57.50       54.44      2.10 o 
   3   6   9        7.67        7.01      0.77 o 
   4   6   9       11.68        9.29      0.84 o 
   5   6   9        0.62        1.69      0.49 o 
   6   6   9        5.45        6.41      0.76 o 
  -1   7   9       26.78       27.61      1.59 o 
   0   7   9        2.48        4.81      0.84 o 
   1   7   9        1.73        0.84      0.52 o 
   2   7   9        3.00        3.14      0.61 o 
   3   7   9        3.05        2.07      0.57 o 
   4   7   9       13.14       13.98      1.04 o 
   5   7   9        0.95        0.68      0.46 o 
   6   7   9       25.43       27.07      1.44 o 
   7   7   9        1.12        0.61      0.49 o 
   0   8   9        8.95       12.87      1.13 o 
   1   8   9        2.18        1.78      0.62 o 
   2   8   9        9.41       11.40      1.02 o 
   3   8   9        4.79        7.04      0.86 o 
   4   8   9       41.71       39.52      1.84 o 
   5   8   9        6.48        6.97      0.86 o 
   6   8   9        2.19        2.88      0.65 o 
   7   8   9        0.77        1.19      0.53 o 
   2   9   9        3.96        4.35      0.80 o 
   3   9   9       12.77       12.24      1.07 o 
   4   9   9        5.19        5.25      0.81 o 
   5   9   9        2.54        2.47      0.62 o 
   6   9   9        0.05        0.28      0.48 o 
  -1  -8  10        7.73        7.86      0.91 o 
   0  -8  10       15.12       13.37      1.07 o 
   1  -8  10        4.80        3.32      0.71 o 
  -3  -7  10        0.61        0.99      0.35 o 
  -2  -7  10        0.26        0.66      0.55 o 
  -1  -7  10        8.79       10.33      1.00 o 
   1  -7  10       64.04       65.66      2.38 o 
   2  -7  10       10.09       10.54      1.01 o 
   3  -7  10       13.43       16.96      1.27 o 
  -4  -6  10        4.04        4.87      0.56 o 
  -3  -6  10       15.00       18.00      0.87 o 
  -2  -6  10       75.86       73.77      1.81 o 
  -1  -6  10       59.80       54.02      1.45 o 
   0  -6  10       37.21       35.67      1.63 o 
   1  -6  10        0.13        0.69      0.50 o 
   2  -6  10       24.35       26.90      1.47 o 
   3  -6  10       32.46       43.21      1.94 o 
   4  -6  10       40.36       41.97      1.91 o 
  -4  -5  10       11.97       10.10      0.71 o 
  -3  -5  10       35.28       32.00      1.12 o 
  -2  -5  10       40.59       37.57      1.19 o 
  -1  -5  10        0.52        0.48      0.32 o 
   0  -5  10       32.87       36.83      1.10 o 
   1  -5  10       20.62       21.10      1.23 o 
   2  -5  10       73.06       77.36      2.61 o 
   3  -5  10       53.05       59.29      2.26 o 
   4  -5  10       12.88       16.21      1.21 o 
   5  -5  10       33.27       31.23      1.61 o 
  -4  -4  10        5.45        5.95      0.58 o 
  -3  -4  10        1.75        1.73      0.71 o 
  -2  -4  10        2.26        1.92      0.39 o 
  -1  -4  10       19.60       22.20      1.17 o 
   0  -4  10       16.11       17.07      0.73 o 
   1  -4  10      145.45      142.64      3.86 o 
   2  -4  10        4.76        5.03      0.71 o 
   3  -4  10        0.08       -0.03      0.45 o 
   4  -4  10       42.71       45.26      1.93 o 
   5  -4  10      120.81      127.90      3.78 o 
   6  -4  10        0.01        0.21      0.41 o 
  -4  -3  10        5.97        5.57      0.57 o 
  -3  -3  10        2.94        2.44      0.42 o 
  -2  -3  10        1.06        1.58      0.38 o 
  -1  -3  10      396.67      368.62      7.43 o 
   0  -3  10       16.97       20.00      0.79 o 
   1  -3  10       39.47       39.37      1.53 o 
   2  -3  10      203.04      197.32      5.03 o 
   3  -3  10        5.33        5.35      0.77 o 
   4  -3  10       90.90       91.80      2.94 o 
   5  -3  10       38.70       39.27      1.77 o 
   6  -3  10       24.27       20.22      1.34 o 
   7  -3  10        0.31        0.89      0.48 o 
  -4  -2  10       40.22       35.15      1.19 o 
  -3  -2  10       39.04       42.33      1.63 o 
  -2  -2  10       97.36       92.54      2.55 o 
  -1  -2  10       18.45       21.33      0.83 o 
   0  -2  10        0.97        1.20      0.32 o 
   1  -2  10        0.30        0.02      0.35 o 
   2  -2  10        0.86        1.07      0.47 o 
   3  -2  10        1.43        2.18      0.55 o 
   4  -2  10        3.81        4.99      0.74 o 
   5  -2  10       29.12       30.34      1.53 o 
   6  -2  10        2.64        4.30      0.72 o 
   7  -2  10       40.51       47.12      2.02 o 
  -4  -1  10        0.61        1.27      0.39 o 
  -3  -1  10       15.95       16.94      0.79 o 
  -2  -1  10       39.32       35.15      1.11 o 
  -1  -1  10       12.66       11.37      1.04 o 
   0  -1  10        5.29        4.14      0.42 o 
   1  -1  10       61.70       57.08      1.39 o 
   2  -1  10       12.42       12.74      0.60 o 
   3  -1  10       14.38       14.07      0.99 o 
   4  -1  10       51.66       49.67      1.93 o 
   5  -1  10        7.92        8.00      0.85 o 
   6  -1  10       13.28       13.39      1.06 o 
   7  -1  10        7.41        7.67      0.92 o 
  -4   0  10        0.04       -0.28      0.28 o 
  -3   0  10        0.04        0.28      0.30 o 
  -2   0  10       66.61       68.37      1.66 o 
  -1   0  10       19.41       19.55      0.79 o 
   0   0  10       88.98       82.83      1.80 o 
   1   0  10       71.72       67.31      1.55 o 
   2   0  10       29.89       27.53      0.89 o 
   3   0  10        2.39        3.43      0.37 o 
   4   0  10      114.12      124.62      3.52 o 
   5   0  10        2.80        2.98      0.62 o 
   6   0  10        4.36        4.49      0.72 o 
   7   0  10       29.08       31.85      1.60 o 
   8   0  10        0.07        0.56      0.50 o 
  -4   1  10       31.48       30.82      1.11 o 
  -3   1  10        4.05        4.11      0.49 o 
  -2   1  10      124.78      123.45      2.51 o 
  -1   1  10        8.71        7.40      0.53 o 
   0   1  10        8.21        9.44      0.56 o 
   1   1  10       32.24       32.84      1.00 o 
   2   1  10       13.39       10.79      0.80 o 
   3   1  10        5.23        5.13      0.43 o 
   4   1  10        0.57        0.80      0.45 o 
   5   1  10      259.26      265.97      6.41 o 
   6   1  10        0.56        0.77      0.51 o 
   7   1  10       12.78       13.65      1.07 o 
   8   1  10       13.35       12.68      1.08 o 
  -3   2  10        0.02       -0.18      0.29 o 
  -2   2  10       39.63       38.68      1.18 o 
  -1   2  10       11.48       12.32      0.65 o 
   0   2  10      103.96       97.24      3.69 o 
   1   2  10       75.40       66.19      1.54 o 
   2   2  10       34.19       24.54      1.20 o 
   3   2  10       18.54       19.90      0.76 o 
   4   2  10       19.75       19.43      0.75 o 
   5   2  10      123.64      121.69      3.43 o 
   6   2  10        1.47        1.41      0.53 o 
   7   2  10        0.00        0.03      0.43 o 
   8   2  10       33.20       34.81      1.66 o 
  -3   3  10        1.73        1.65      0.58 o 
  -2   3  10        4.30        5.10      0.76 o 
  -1   3  10        0.00       -0.03      0.35 o 
   0   3  10       14.00       13.64      0.66 o 
   1   3  10        3.23        4.73      0.74 o 
   2   3  10       33.00       32.59      1.01 o 
   3   3  10        9.93        9.00      0.85 o 
   4   3  10       53.22       47.38      1.32 o 
   5   3  10        2.89        2.58      0.55 o 
   6   3  10        2.25        1.05      0.49 o 
   7   3  10       84.63       86.86      2.79 o 
   8   3  10        6.75        7.95      0.88 o 
  -2   4  10        1.79        1.50      0.58 o 
  -1   4  10       13.20       14.30      1.08 o 
   0   4  10        5.84        5.38      0.74 o 
   1   4  10       53.89       50.57      1.97 o 
   2   4  10        1.33        1.40      0.46 o 
   3   4  10        1.36        1.33      0.43 o 
   4   4  10       24.28       27.66      0.98 o 
   5   4  10        0.66        1.45      0.32 o 
   6   4  10       10.37       13.46      0.98 o 
   7   4  10       18.03       20.80      1.22 o 
   8   4  10        0.25        0.70      0.50 o 
  -2   5  10       40.44       45.02      2.05 o 
  -1   5  10        0.57        0.53      0.48 o 
   0   5  10       36.03       42.04      1.89 o 
   1   5  10        1.08        0.53      0.41 o 
   2   5  10        0.42        0.11      0.35 o 
   3   5  10        1.98        2.28      0.52 o 
   4   5  10       38.27       36.82      1.63 o 
   5   5  10        6.23        7.42      0.79 o 
  -1   6  10        0.02       -0.05      0.46 o 
   0   6  10        3.41        4.63      0.79 o 
   1   6  10        0.00       -0.08      0.37 o 
   2   6  10       59.26       65.91      2.46 o 
   3   6  10       10.30       13.71      1.01 o 
   4   6  10       48.89       52.42      2.09 o 
   5   6  10       27.45       29.31      1.49 o 
   6   6  10        0.40        0.72      0.47 o 
   0   7  10       17.61       21.32      1.44 o 
   1   7  10        4.55        5.76      0.87 o 
   2   7  10        1.37        2.06      0.57 o 
   3   7  10        1.83        2.30      0.59 o 
   4   7  10       31.26       31.86      1.63 o 
   5   7  10        0.29        0.03      0.41 o 
   6   7  10       54.56       55.42      2.24 o 
   3   8  10       12.22       13.37      1.09 o 
   4   8  10        7.85        7.22      0.91 o 
   5   8  10        3.18        4.29      0.75 o 
   6   8  10       15.73       15.86      1.19 o 
  -2  -6  11       16.37       15.52      0.81 o 
  -1  -6  11        0.02        0.54      0.34 o 
   0  -6  11       18.13       18.86      1.27 o 
   1  -6  11        7.86        7.96      0.89 o 
   2  -6  11        6.04        5.67      0.83 o 
   3  -6  11       22.28       24.16      1.46 o 
  -3  -5  11        3.81        2.29      0.68 o 
  -2  -5  11       38.50       35.39      1.20 o 
  -1  -5  11        0.89        2.41      0.44 o 
   0  -5  11        0.00        0.03      0.50 o 
   1  -5  11       19.06       16.69      1.15 o 
   2  -5  11        0.51        1.91      0.60 o 
   3  -5  11      133.90      142.72      4.17 o 
   4  -5  11        0.37        0.44      0.50 o 
  -3  -4  11       43.14       44.06      1.95 o 
  -2  -4  11       27.97       29.62      1.21 o 
  -1  -4  11       95.78       94.55      2.12 o 
   0  -4  11       24.74       22.65      0.89 o 
   2  -4  11       24.97       21.96      1.32 o 
   3  -4  11        7.40        5.86      0.84 o 
   4  -4  11       47.00       51.13      2.15 o 
   5  -4  11       11.42       10.87      1.03 o 
  -3  -3  11        7.57        7.12      0.61 o 
  -2  -3  11       16.63       12.18      0.71 o 
  -1  -3  11      113.56      104.55      2.25 o 
   0  -3  11        1.06        1.10      0.40 o 
   1  -3  11        7.56        8.30      0.57 o 
   2  -3  11       10.82        9.17      0.91 o 
   3  -3  11       58.24       60.44      2.30 o 
   4  -3  11        0.01        0.96      0.54 o 
   5  -3  11      103.77      111.88      3.53 o 
   6  -3  11       11.55       11.61      1.08 o 
  -3  -2  11        5.48        4.57      0.52 o 
  -2  -2  11       23.12       22.88      0.93 o 
  -1  -2  11        0.01        0.08      0.29 o 
   0  -2  11        8.71        8.78      0.57 o 
   1  -2  11       13.93       15.75      0.71 o 
   2  -2  11       66.77       67.27      2.38 o 
   3  -2  11       93.50       87.81      2.85 o 
   4  -2  11        0.11        0.18      0.51 o 
   5  -2  11        3.24        5.31      0.80 o 
   6  -2  11       70.37       72.66      2.65 o 
  -3  -1  11        0.69        1.05      0.95 o 
  -2  -1  11        3.50        3.96      0.48 o 
  -1  -1  11        0.63        0.10      0.27 o 
   0  -1  11       40.15       36.57      1.13 o 
   1  -1  11       13.90       16.84      0.75 o 
   2  -1  11       33.40       33.01      1.04 o 
   3  -1  11        1.50        2.74      0.63 o 
   4  -1  11        0.12        0.36      0.52 o 
   5  -1  11       28.25       30.10      1.56 o 
   6  -1  11        2.40        2.61      0.70 o 
   7  -1  11       16.15       18.21      1.32 o 
  -3   0  11        4.83        4.51      0.54 o 
  -2   0  11        0.41        1.22      1.22 o 
  -1   0  11      113.41      111.65      2.36 o 
   0   0  11       70.99       64.13      1.58 o 
   1   0  11       34.95       34.91      1.08 o 
   2   0  11        6.74        5.18      0.71 o 
   3   0  11       38.31       41.25      1.74 o 
   4   0  11       56.40       60.89      2.26 o 
   5   0  11        3.03        3.71      0.72 o 
   6   0  11        3.42        2.73      0.70 o 
   7   0  11        8.51        8.99      0.99 o 
  -3   1  11        3.73        5.02      0.55 o 
  -2   1  11       46.53       47.96      1.39 o 
  -1   1  11        2.74        1.94      0.55 o 
   0   1  11        0.51        0.68      0.32 o 
   1   1  11        0.29        0.23      0.27 o 
   2   1  11       18.76       19.46      1.56 o 
   3   1  11        0.34        0.24      0.27 o 
   5   1  11        6.19        6.00      0.82 o 
   6   1  11        1.66        1.41      0.58 o 
   7   1  11        3.32        3.90      0.77 o 
  -2   2  11       24.21       25.97      1.00 o 
  -1   2  11        8.57        8.99      0.62 o 
   0   2  11        7.55        8.23      0.95 o 
   1   2  11        0.15        0.06      0.28 o 
   2   2  11       91.31       85.64      1.91 o 
   3   2  11        8.50        8.88      0.56 o 
   4   2  11        7.80        7.39      0.92 o 
   5   2  11      170.42      173.54      4.60 o 
   6   2  11        0.07        0.36      0.48 o 
   7   2  11       11.64       13.09      1.09 o 
  -2   3  11       24.87       27.33      1.52 o 
  -1   3  11       25.62       24.69      1.42 o 
   0   3  11        0.96        1.88      0.55 o 
   1   3  11       14.19       17.89      0.79 o 
   2   3  11        3.27        4.25      0.45 o 
   3   3  11        6.04        6.14      0.50 o 
   4   3  11        0.17        0.21      0.27 o 
   5   3  11        0.99        1.21      0.52 o 
   6   3  11       19.86       20.64      1.28 o 
   7   3  11       17.62       20.84      1.30 o 
  -1   4  11        8.99       10.67      1.06 o 
   0   4  11       17.45       18.98      1.23 o 
   1   4  11       81.10       75.12      2.65 o 
   2   4  11        0.16        0.50      0.37 o 
   3   4  11       13.41       10.95      0.89 o 
   4   4  11        0.70        2.39      0.54 o 
   5   4  11        7.20        5.88      0.72 o 
   6   4  11       25.33       27.33      1.44 o 
   7   4  11        0.03        0.36      0.50 o 
   0   5  11        2.56        3.60      0.76 o 
   1   5  11        0.17       -0.21      0.35 o 
   2   5  11        0.04        0.14      0.39 o 
   3   5  11        0.71        0.40      0.42 o 
   4   5  11       10.81       10.42      0.96 o 
   5   5  11        5.40        3.52      0.65 o 
   1   6  11        1.65        2.42      0.59 o 
   2   6  11        0.92       -0.03      0.40 o 
   3   6  11        3.40        5.31      0.78 o 
   4   6  11       12.78       12.98      1.03 o 
   5   6  11        0.00        0.18      0.40 o 
   6   6  11       17.74       20.21      1.32 o 
   3   7  11        0.65        0.89      0.46 o 
   4   7  11       10.45       13.25      1.07 o 
   5   7  11        2.63        3.49      0.67 o 
   0  -5  12       24.36       22.61      1.41 o 
   1  -5  12        0.85        1.07      0.47 o 
   2  -5  12       25.11       23.75      1.42 o 
  -1  -4  12       11.49       13.14      0.75 o 
   0  -4  12        0.86        1.25      0.61 o 
   1  -4  12       24.54       22.62      1.38 o 
   2  -4  12        0.09       -0.23      0.41 o 
   3  -4  12        4.23        4.98      0.81 o 
  -1  -3  12       24.70       20.30      0.89 o 
   0  -3  12       14.73       17.21      0.82 o 
   2  -3  12        0.20        0.85      0.51 o 
   3  -3  12       20.27       19.02      1.32 o 
   4  -3  12       54.80       58.58      2.37 o 
  -2  -2  12        5.86        7.18      0.61 o 
  -1  -2  12        7.90        8.93      0.64 o 
   0  -2  12       46.34       46.50      1.36 o 
   1  -2  12        0.76        0.34      0.33 o 
   2  -2  12        2.45        2.55      0.64 o 
   3  -2  12       21.76       21.00      1.35 o 
   4  -2  12        6.97        8.05      0.98 o 
   5  -2  12        4.98        4.39      0.81 o 
  -2  -1  12       58.98       57.12      1.60 o 
  -1  -1  12        0.00        0.18      0.54 o 
   0  -1  12       16.11       15.56      0.78 o 
   1  -1  12       13.12       11.58      0.67 o 
   2  -1  12        6.94        6.56      0.84 o 
   3  -1  12       48.57       48.88      2.06 o 
   4  -1  12       61.70       70.51      2.59 o 
   5  -1  12       55.21       56.70      2.32 o 
   6  -1  12       92.50       99.85      3.31 o 
  -2   0  12       13.74       14.79      1.13 o 
  -1   0  12        0.50        0.37      0.32 o 
   0   0  12        1.07        1.78      0.40 o 
   1   0  12       22.49       20.89      0.87 o 
   2   0  12        3.37        3.49      0.45 o 
   3   0  12        0.90        0.55      0.52 o 
   4   0  12       15.88       16.62      1.26 o 
   5   0  12       48.54       50.09      2.14 o 
   6   0  12        8.00        7.49      0.95 o 
  -1   1  12        0.35        0.80      0.34 o 
   0   1  12       32.21       27.82      1.02 o 
   1   1  12        6.22        7.11      0.57 o 
   2   1  12        0.85        0.40      0.34 o 
   3   1  12       19.76       18.81      1.14 o 
   4   1  12        2.41        2.90      0.67 o 
   5   1  12       21.65       27.37      1.56 o 
   6   1  12        4.05        6.29      0.91 o 
  -1   2  12        0.01        0.20      0.29 o 
   0   2  12       25.75       30.24      1.08 o 
   1   2  12       64.13       55.48      1.50 o 
   2   2  12       19.07       22.01      0.91 o 
   3   2  12        5.68        5.61      0.53 o 
   4   2  12        0.79        1.19      0.57 o 
   5   2  12       28.02       26.98      1.50 o 
   6   2  12       17.80       24.98      1.49 o 
   0   3  12       29.68       32.37      1.65 o 
   1   3  12        0.48       -0.19      0.37 o 
   2   3  12        0.61        0.38      0.39 o 
   3   3  12       18.14       19.72      1.16 o 
   4   3  12       17.04       20.06      0.88 o 
   5   3  12        1.82        1.71      0.57 o 
   6   3  12        5.42        3.84      0.75 o 
   1   4  12        6.66       11.16      0.97 o 
   2   4  12        0.06        0.21      0.39 o 
   3   4  12       17.89       16.11      1.13 o 
   4   4  12        5.15        5.84      0.78 o 
   2   5  12        9.62       10.04      0.99 o 
   3   5  12        6.63        6.39      0.84 o 
   4   5  12       11.02       14.23      1.10 o 
   5   5  12        8.54        9.28      0.95 o 
   2  -2  13        9.43        9.79      1.05 o 
   1  -1  13       11.90       11.44      1.01 o 
   2  -1  13       39.08       38.31      1.84 o 
   3  -1  13        0.00       -0.46      0.46 o 
   1   0  13        1.19        1.53      0.75 o 
   2   0  13        9.98       10.29      0.69 o 
   3   0  13       12.70       14.30      1.20 o 
   4   0  13       10.99       11.32      1.12 o 
   1   1  13        0.05        0.66      0.31 o 
   2   1  13        5.18        6.68      0.81 o 
   3   1  13        4.95        6.10      0.89 o 
   4   1  13       19.98       22.88      1.47 o 
   2   2  13        0.54        2.55      0.45 o 
   3   2  13        0.31        0.21      0.31 o 
   4   2  13        0.19       -0.05      0.57 o 
                                                 
