# Supplementary material for: Crystal structures of 2,3-bis­(4-chloro­phen­yl)-1,3-thia­zolidin-4-one and trans-2,3-bis­(4-chloro­phen­yl)-1,3-thia­zolidin-4-one 1-oxide
Source: Acta Crystallogr E Crystallogr Commun. 2015 Feb 11;71(Pt 3):264–7. doi: 10.1107/S2056989015001954 (PMC4350739; doi:10.1107/S2056989015001954)
Supplement: Supplementary file 3 [file e-71-00264-2sup3.hkl]

# 
# h,k,l, Fc-squared, Fo-squared, sigma(Fo-squared) and status flag 
# 
data_2
_shelx_title ' ljs14o in Pbca' 
_shelx_refln_list_code          4 
_shelx_F_calc_maximum      277.02 
_exptl_crystal_F_000      1392.00 
_reflns_d_resolution_high  0.7503 
 
loop_ 
 _symmetry_equiv_pos_as_xyz 
 'x, y, z' 
 '-x+1/2, -y, z+1/2' 
 '-x, y+1/2, -z+1/2' 
 'x+1/2, -y+1/2, -z' 
 '-x, -y, -z' 
 'x-1/2, y, -z-1/2' 
 'x, -y-1/2, z-1/2' 
 '-x-1/2, y-1/2, z' 
 
_cell_length_a     7.1094 
_cell_length_b    20.9400 
_cell_length_c    20.9420 
_cell_angle_alpha  90.000 
_cell_angle_beta   90.000 
_cell_angle_gamma  90.000 
 
_shelx_F_squared_multiplier     1.000 
 
loop_ 
 _refln_index_h 
 _refln_index_k 
 _refln_index_l 
 _refln_F_squared_calc 
 _refln_F_squared_meas 
 _refln_F_squared_sigma 
 _refln_observed_status 
   2   0   0       94.28       77.63      7.13 o 
   4   0   0     2200.87     2048.83     40.63 o 
   6   0   0        4.50        5.68     10.54 o 
   8   0   0        0.02        6.16     25.28 o 
   2   1   0    14706.86    15436.01    123.59 o 
   4   1   0      691.18      650.64     15.38 o 
   6   1   0      187.98      191.72     13.79 o 
   8   1   0       83.60       87.55     17.64 o 
   0   2   0     4736.18     4696.05     81.56 o 
   2   2   0     1957.30     1868.74     17.82 o 
   4   2   0      337.31      369.75      9.57 o 
   6   2   0     1844.73     1919.40     33.36 o 
   8   2   0       54.21       65.18     15.20 o 
   2   3   0    21340.01    21997.03    144.82 o 
   4   3   0     2539.43     2595.41     27.37 o 
   6   3   0     1538.88     1465.00     29.02 o 
   8   3   0      193.06      204.43     32.78 o 
   0   4   0     2466.32     2518.48     30.61 o 
   2   4   0      377.24      326.35      7.33 o 
   4   4   0      182.01      223.04     10.27 o 
   6   4   0      240.82      290.68     16.48 o 
   8   4   0       43.92       42.96     14.20 o 
   2   5   0     9462.28     9969.49     64.34 o 
   4   5   0        1.03       -1.60      4.77 o 
   6   5   0       49.38       60.95     10.46 o 
   8   5   0       13.18       18.92     15.63 o 
   0   6   0    17835.06    17922.47    207.16 o 
   2   6   0    12777.70    13089.22     91.35 o 
   4   6   0      356.99      331.80     11.79 o 
   6   6   0      130.22      147.67     12.92 o 
   8   6   0      107.50       81.81     21.69 o 
   2   7   0     7825.27     8145.68     61.55 o 
   4   7   0     7349.42     7103.84     59.58 o 
   6   7   0      109.97       83.21     10.94 o 
   8   7   0      341.89      334.99     56.80 o 
   0   8   0      434.51      482.40     16.83 o 
   2   8   0      611.28      620.73     12.23 o 
   4   8   0       35.31       27.72      6.33 o 
   6   8   0      158.90      151.49     20.80 o 
   8   8   0       93.42       95.71     22.26 o 
   2   9   0    15674.77    16149.49    114.06 o 
   4   9   0     1484.01     1341.68     19.93 o 
   6   9   0        0.52       -0.73     10.88 o 
   8   9   0       36.63       57.80     45.36 o 
   0  10   0     3284.19     3310.86     52.69 o 
   2  10   0      968.51     1122.29     17.55 o 
   4  10   0      181.89      215.56     15.95 o 
   6  10   0      100.93      137.91     20.67 o 
   8  10   0        2.15      -13.44     14.64 o 
   2  11   0     8825.38     8720.74     69.77 o 
   4  11   0      654.74      634.48     19.82 o 
   6  11   0        7.07        9.92     13.42 o 
   8  11   0       11.52       17.06     16.66 o 
   0  12   0        8.83       11.63      7.70 o 
   2  12   0      162.63      187.07      9.66 o 
   4  12   0      216.08      196.64     11.09 o 
   6  12   0      392.90      390.11     27.90 o 
   8  12   0        7.63       17.32     19.07 o 
   2  13   0       41.37       50.04      7.32 o 
   4  13   0       71.81       81.80     10.64 o 
   6  13   0        0.96       -7.78     13.80 o 
   8  13   0      115.42      150.36     25.78 o 
   0  14   0        7.27        8.72      8.30 o 
   2  14   0      846.75      857.41     22.57 o 
   4  14   0        0.37        6.51      7.72 o 
   6  14   0      222.38      191.37     24.18 o 
   8  14   0      174.17      176.97     26.20 o 
   2  15   0      366.90      325.68     19.98 o 
   4  15   0      168.83      221.54     14.56 o 
   6  15   0       33.42       43.77     17.93 o 
   0  16   0       30.09       15.61     11.43 o 
   2  16   0        0.07       -5.69      6.63 o 
   4  16   0      188.30      225.09     15.64 o 
   6  16   0      273.13      295.86     27.95 o 
   2  17   0     1008.06     1058.57     25.48 o 
   4  17   0        9.87       14.58      9.78 o 
   6  17   0      115.85      107.91     21.29 o 
   0  18   0      862.37      973.39     41.92 o 
   2  18   0      298.34      322.49     18.04 o 
   4  18   0      169.50      177.61     15.51 o 
   6  18   0      441.45      462.81     42.08 o 
   2  19   0       33.41       40.29     10.37 o 
   4  19   0       80.63       81.01     13.39 o 
   6  19   0        5.20       21.71     15.89 o 
   0  20   0     3144.79     2889.81     64.19 o 
   2  20   0        1.08        8.99      9.24 o 
   4  20   0      130.97      153.71     19.32 o 
   6  20   0       34.51       49.05     18.38 o 
   2  21   0      387.85      411.81     24.07 o 
   4  21   0        1.76       -9.15     12.77 o 
   6  21   0        2.21       12.64     22.56 o 
   0  22   0      177.19      185.32     24.23 o 
   2  22   0       97.49      102.92     20.09 o 
   4  22   0      200.54      195.42     27.88 o 
   2  23   0        3.96        5.21     14.08 o 
   4  23   0        0.87        7.83     15.14 o 
   0  24   0       43.45       26.42     17.67 o 
   2  24   0        0.58      -12.43     12.43 o 
   4  24   0       16.39        2.10     17.00 o 
   2  25   0        0.02       -5.92     13.14 o 
   4  25   0        3.30       72.54     58.04 o 
   0  26   0       64.50       56.07     20.45 o 
   2  26   0        1.40        9.61     14.10 o 
   2  27   0       31.21       50.78     17.45 o 
   1   1   1     3880.70     4067.97     21.34 o 
   2   1   1     5688.61     5825.27     36.50 o 
   3   1   1      617.56      671.43     10.47 o 
   4   1   1      634.31      645.26     10.83 o 
   5   1   1     2025.45     2073.61     22.50 o 
   6   1   1       90.72       96.46      9.06 o 
   7   1   1        0.61        5.12      5.90 o 
   8   1   1      218.66      217.94     27.78 o 
   9   1   1       32.37       62.12     16.95 o 
   0   2   1     3035.62     3013.22     23.67 o 
   1   2   1      354.44      298.04      3.74 o 
   2   2   1      219.71      221.03      4.55 o 
   3   2   1       31.54       38.47      3.70 o 
   4   2   1     1221.56     1333.76     15.75 o 
   5   2   1      103.60      119.49      7.32 o 
   6   2   1      343.22      359.00     11.22 o 
   7   2   1      308.71      318.24     11.57 o 
   8   2   1        0.13        9.16      8.82 o 
   9   2   1       24.94       42.85     16.64 o 
   1   3   1    46039.83    47350.94    195.67 o 
   2   3   1      154.10      152.16      4.09 o 
   3   3   1       10.12       11.00      3.09 o 
   4   3   1        2.11       -1.76      3.34 o 
   5   3   1      722.52      723.16     12.98 o 
   6   3   1      142.70      198.17      9.94 o 
   7   3   1       91.28      106.88     10.18 o 
   8   3   1       24.29       23.03      9.40 o 
   9   3   1        0.09       -4.36     21.37 o 
   0   4   1    15301.10    15981.21    166.18 o 
   1   4   1       47.29       34.84      2.17 o 
   2   4   1     9135.63     9349.05     42.63 o 
   3   4   1       51.41       55.69      4.28 o 
   4   4   1     3326.87     3469.01     26.05 o 
   5   4   1      209.08      196.08      8.48 o 
   6   4   1       97.33      119.64      8.61 o 
   7   4   1      293.86      299.64     13.05 o 
   8   4   1        0.20       -1.55      8.57 o 
   9   4   1        0.00       10.02     15.65 o 
   1   5   1     4279.58     4367.84     24.29 o 
   2   5   1    14172.77    14073.94     62.25 o 
   3   5   1      327.62      313.90      6.74 o 
   4   5   1       80.01       86.10      5.10 o 
   5   5   1       70.38      110.00      6.97 o 
   6   5   1      249.52      287.13     10.80 o 
   7   5   1       68.60       81.54     10.67 o 
   8   5   1      347.31      313.34     38.56 o 
   9   5   1       13.80       12.18     15.89 o 
   0   6   1    12876.77    12856.84    202.92 o 
   1   6   1      938.83      981.70      9.41 o 
   2   6   1      220.63      232.10      4.81 o 
   3   6   1     4162.30     4264.23     24.67 o 
   4   6   1     2544.14     2422.72     19.32 o 
   5   6   1      161.78      197.67      8.45 o 
   6   6   1     1112.91     1041.81     18.66 o 
   7   6   1       77.55      103.01     12.43 o 
   8   6   1       12.23       15.68     11.51 o 
   9   6   1       32.42       26.96     16.80 o 
   1   7   1       16.69       12.90      2.47 o 
   2   7   1     3444.27     3478.14     22.34 o 
   3   7   1       11.36       29.47      3.27 o 
   4   7   1       23.70       29.92      4.30 o 
   5   7   1      422.55      387.19      9.97 o 
   6   7   1        1.03       -5.28      5.96 o 
   7   7   1       17.59       10.39     10.13 o 
   8   7   1      144.62      158.51     18.28 o 
   9   7   1        7.59       23.99     12.93 o 
   0   8   1     5578.83     5719.10     72.82 o 
   1   8   1      254.35      229.52      5.56 o 
   2   8   1        3.59        2.54      2.86 o 
   3   8   1      435.58      410.86      6.87 o 
   4   8   1      357.33      368.14      7.61 o 
   5   8   1      261.18      244.49      8.88 o 
   6   8   1      527.90      522.37     16.96 o 
   7   8   1       55.01       57.96     12.84 o 
   8   8   1        6.46       -0.69     11.21 o 
   9   8   1       32.18       49.46     15.16 o 
   1   9   1      278.14      259.69      6.12 o 
   2   9   1      902.37      940.00     11.02 o 
   3   9   1      669.42      676.32      8.83 o 
   4   9   1      549.79      494.55      9.49 o 
   5   9   1      795.79      721.13     16.92 o 
   6   9   1      155.07      157.08     14.81 o 
   7   9   1        1.78        7.55      9.29 o 
   8   9   1       28.21       40.21     13.79 o 
   0  10   1     3016.49     3122.86     37.22 o 
   1  10   1      818.18      785.15     10.01 o 
   2  10   1      130.96      147.17      5.70 o 
   3  10   1      449.69      423.77      8.33 o 
   4  10   1      359.11      337.57      8.76 o 
   5  10   1        0.03       -2.93      5.80 o 
   6  10   1       26.46       28.24     10.15 o 
   7  10   1        1.52       14.76     12.49 o 
   8  10   1       50.17       38.80     12.81 o 
   1  11   1      476.20      477.17      8.58 o 
   2  11   1       23.30        3.11      4.26 o 
   3  11   1        2.62        0.61      3.55 o 
   4  11   1        3.28        1.65      4.34 o 
   5  11   1       29.20       41.13      9.04 o 
   6  11   1        1.10        7.13      9.17 o 
   7  11   1       74.23       76.38     13.62 o 
   8  11   1       49.08       50.36     14.20 o 
   0  12   1      761.43      768.75     14.42 o 
   1  12   1      486.80      525.76      8.93 o 
   2  12   1     2451.55     2281.31     19.81 o 
   3  12   1     3959.80     3861.79     28.36 o 
   4  12   1       15.03       26.22      4.90 o 
   5  12   1      198.84      207.22     12.49 o 
   6  12   1      431.95      442.77     19.97 o 
   7  12   1       32.04       68.77     13.79 o 
   8  12   1        0.17       -9.54      9.54 o 
   1  13   1        1.20        8.93      3.67 o 
   2  13   1       61.99       86.02      5.65 o 
   3  13   1      205.33      222.23      8.17 o 
   4  13   1     1586.53     1433.83     17.96 o 
   5  13   1        1.81        2.57      6.94 o 
   6  13   1       58.41       67.04     12.60 o 
   7  13   1      162.37      155.60     16.84 o 
   8  13   1      102.32      108.92     16.64 o 
   0  14   1      726.51      719.11     18.40 o 
   1  14   1      239.29      233.78      7.39 o 
   2  14   1      977.67      851.56     12.70 o 
   3  14   1        2.39        4.49      4.54 o 
   4  14   1      183.22      248.13      9.72 o 
   5  14   1        8.21        0.81      7.19 o 
   6  14   1       13.55       28.17     11.15 o 
   7  14   1        7.43       -1.40      9.94 o 
   8  14   1        1.24        5.03     10.96 o 
   1  15   1        2.90        1.70      3.92 o 
   2  15   1     4347.48     4225.09     31.69 o 
   3  15   1      986.17      923.85     14.10 o 
   4  15   1        0.01        2.84      5.10 o 
   5  15   1      127.13      185.84     13.68 o 
   6  15   1      268.39      292.40     19.62 o 
   7  15   1        0.19       -9.70      9.70 o 
   0  16   1      879.15      841.64     21.67 o 
   1  16   1      741.29      689.47     19.66 o 
   2  16   1      139.90      189.66      8.59 o 
   3  16   1       42.85       73.87      7.32 o 
   4  16   1      320.86      376.07     12.46 o 
   5  16   1       29.11       28.66      9.72 o 
   6  16   1        2.71       18.69     10.28 o 
   7  16   1        1.35        7.81     10.61 o 
   1  17   1     1283.10     1239.08     18.99 o 
   2  17   1        0.22        2.70      5.45 o 
   3  17   1        3.27        5.16      5.71 o 
   4  17   1        0.42       -1.62      6.29 o 
   5  17   1       97.22      133.82     13.58 o 
   6  17   1        0.13        4.24     10.58 o 
   7  17   1       65.98       78.68     14.53 o 
   0  18   1      293.49      355.06     17.35 o 
   1  18   1       57.09       69.58      8.06 o 
   2  18   1       79.50      109.05      8.96 o 
   3  18   1       27.78       47.41      8.23 o 
   4  18   1       31.87       28.34      7.49 o 
   5  18   1        9.55       12.32      8.81 o 
   6  18   1       21.28       11.41     11.03 o 
   7  18   1       56.80       78.49     14.04 o 
   1  19   1      545.74      514.11     13.81 o 
   2  19   1      112.18      114.61      9.34 o 
   3  19   1       54.66       53.97     10.38 o 
   4  19   1       51.96       62.72     10.22 o 
   5  19   1        7.93       -2.78      8.25 o 
   6  19   1      105.57      123.04     15.41 o 
   0  20   1      215.91      242.04     17.30 o 
   1  20   1       20.97       30.32      7.42 o 
   2  20   1        7.77        4.76      7.39 o 
   3  20   1        6.63       11.75      8.81 o 
   4  20   1        0.01       10.69     10.16 o 
   5  20   1        1.65        3.83      9.93 o 
   6  20   1        8.32      -10.40     10.40 o 
   1  21   1        1.46       -2.76      6.15 o 
   2  21   1       23.19       51.42      9.33 o 
   3  21   1        0.06        3.84      9.32 o 
   4  21   1       59.26       75.95     13.16 o 
   5  21   1      169.98      174.76     18.74 o 
   6  21   1       23.02       26.26     13.18 o 
   0  22   1      357.88      358.59     19.49 o 
   1  22   1        1.70        0.42      6.51 o 
   2  22   1      100.21       93.86     12.85 o 
   3  22   1       20.38       23.33     10.69 o 
   4  22   1       81.18      120.52     16.06 o 
   5  22   1        0.23       25.34     12.49 o 
   1  23   1       11.35        3.87      7.88 o 
   2  23   1       64.25       88.87     12.83 o 
   3  23   1        1.73        2.44      9.59 o 
   4  23   1       90.37       81.75     15.58 o 
   5  23   1       52.76       55.26     14.34 o 
   0  24   1        0.00        9.93     10.60 o 
   1  24   1        8.52        5.28      8.58 o 
   2  24   1       18.42       25.05     11.37 o 
   3  24   1       15.98       13.71     11.09 o 
   4  24   1       29.83       39.47     14.38 o 
   1  25   1        5.87       -3.95      9.60 o 
   2  25   1       11.93       15.51     10.92 o 
   3  25   1       12.56       20.06     12.37 o 
   4  25   1        1.60       14.31     11.84 o 
   0  26   1       87.78       86.93     19.06 o 
   1  26   1        0.99       -2.87     10.27 o 
   2  26   1       26.15       29.04     11.88 o 
   3  26   1       68.44       87.03     14.50 o 
   1  27   1        8.52        5.81     10.22 o 
   2  27   1        1.35       -1.51     10.32 o 
   0   0   2      470.75      422.40     14.28 o 
   1   0   2     4469.17     4450.41     33.02 o 
   2   0   2      107.22      124.56      4.94 o 
   3   0   2    10078.65    10545.95     91.03 o 
   4   0   2     1247.98     1227.38     21.23 o 
   5   0   2      667.23      702.96     18.15 o 
   6   0   2      274.97      295.85     16.52 o 
   7   0   2        9.36       -2.67      7.90 o 
   8   0   2       72.97       85.34     16.62 o 
   9   0   2       55.95       58.45     44.20 o 
   1   1   2      941.61      878.20      7.29 o 
   2   1   2    19249.98    19868.62     95.41 o 
   3   1   2      940.68      985.69     30.92 o 
   4   1   2     1529.16     1482.36     16.77 o 
   5   1   2     1988.32     1974.67     21.87 o 
   6   1   2      107.87      129.01      8.65 o 
   7   1   2        0.98        0.43      6.38 o 
   8   1   2       12.80        5.15      9.08 o 
   9   1   2        0.81       -9.15     13.92 o 
   0   2   2     3172.63     3382.55     31.95 o 
   1   2   2     7892.18     8219.91     37.79 o 
   2   2   2     3218.54     3307.44     19.82 o 
   3   2   2      457.47      424.84      7.62 o 
   4   2   2     1030.57      953.71     17.93 o 
   5   2   2      379.22      372.08      9.87 o 
   6   2   2        1.25       -5.10      5.10 o 
   7   2   2      105.20       97.58      9.67 o 
   8   2   2       38.84       53.19     10.62 o 
   9   2   2        0.04        7.60     12.03 o 
   1   3   2    19154.13    18983.29     83.72 o 
   2   3   2     7787.13     7673.40     40.13 o 
   3   3   2      244.47      290.93      6.32 o 
   4   3   2     3461.45     3456.31     28.66 o 
   5   3   2      954.52      965.49     14.88 o 
   6   3   2       29.17       20.41      6.06 o 
   7   3   2        4.58       14.57      7.03 o 
   8   3   2      123.27      147.98     18.89 o 
   9   3   2        7.01       23.79     14.09 o 
   0   4   2    10485.03    10856.67     65.89 o 
   1   4   2     5141.30     5427.27     30.06 o 
   2   4   2     1444.04     1479.33     10.77 o 
   3   4   2     5533.48     5820.79     33.61 o 
   4   4   2      149.01      162.46      6.88 o 
   5   4   2      203.66      227.23      9.38 o 
   6   4   2       51.46       59.94      7.22 o 
   7   4   2      941.62      943.81     19.45 o 
   8   4   2        6.29        1.36      9.26 o 
   9   4   2       55.45       63.21     18.01 o 
   1   5   2      991.56      988.92      7.76 o 
   2   5   2     4282.17     4171.34     22.72 o 
   3   5   2     1236.31     1338.89     12.20 o 
   4   5   2      161.33      193.96      6.17 o 
   5   5   2      229.20      251.85      8.75 o 
   6   5   2      717.27      662.28     15.15 o 
   7   5   2       79.01       89.74      9.95 o 
   8   5   2        0.05        3.93     11.10 o 
   9   5   2        0.20        5.37     14.79 o 
   0   6   2     1425.57     1445.69     13.71 o 
   1   6   2     7343.29     7117.97     50.47 o 
   2   6   2     5726.21     5816.16     29.12 o 
   3   6   2     7190.65     7450.13     37.20 o 
   4   6   2      491.67      480.25      8.35 o 
   5   6   2       62.02       78.62      5.87 o 
   6   6   2      502.48      505.05     14.65 o 
   7   6   2      407.08      439.30     16.46 o 
   8   6   2        5.72       22.00     11.90 o 
   9   6   2       35.11       41.47     16.63 o 
   1   7   2     2719.20     2430.23     15.81 o 
   2   7   2      524.93      472.14      7.64 o 
   3   7   2     6150.29     6696.11     34.45 o 
   4   7   2       55.15       73.45      4.71 o 
   5   7   2     2072.17     1957.31     27.85 o 
   6   7   2        2.59       10.07      6.53 o 
   7   7   2        6.60        2.51      9.35 o 
   8   7   2       66.21       59.65     14.44 o 
   9   7   2       11.55       22.65     21.80 o 
   0   8   2     9775.90     9838.54     87.08 o 
   1   8   2     1721.13     1866.45     14.86 o 
   2   8   2     4945.15     4937.48     29.87 o 
   3   8   2        2.01       -1.33      2.59 o 
   4   8   2       16.00       18.22      3.64 o 
   5   8   2       88.88       83.12      7.45 o 
   6   8   2      524.51      484.75     16.55 o 
   7   8   2        6.08       -8.50      9.49 o 
   8   8   2       41.92       47.75     14.04 o 
   9   8   2        1.71       -3.70     11.57 o 
   1   9   2      291.19      257.96      6.13 o 
   2   9   2      455.08      442.38      7.83 o 
   3   9   2     3239.38     3041.68     20.85 o 
   4   9   2      775.03      831.10     11.21 o 
   5   9   2      148.89      163.66     11.13 o 
   6   9   2       74.34      101.37     10.79 o 
   7   9   2        6.58       10.20      9.04 o 
   8   9   2        0.02        4.04     10.94 o 
   0  10   2     5908.71     5345.68     47.33 o 
   1  10   2      603.09      529.52     15.49 o 
   2  10   2       53.67       42.61      4.03 o 
   3  10   2     2069.12     1949.47     18.30 o 
   4  10   2     1074.38     1072.65     14.22 o 
   5  10   2      158.92      176.10     11.02 o 
   6  10   2        0.93       -7.92      7.92 o 
   7  10   2       63.83       93.57     14.29 o 
   8  10   2       27.76       21.06     12.71 o 
   1  11   2      120.71       96.44      5.04 o 
   2  11   2      167.24      186.87      6.56 o 
   3  11   2       65.88       59.67      4.94 o 
   4  11   2      271.91      303.32     11.07 o 
   5  11   2     2092.85     2190.46     32.96 o 
   6  11   2      166.75      218.90     16.97 o 
   7  11   2       58.61       52.65     12.49 o 
   8  11   2        0.08       -4.16      9.82 o 
   0  12   2      476.23      420.03     11.16 o 
   1  12   2      112.68      101.18      5.30 o 
   2  12   2      207.75      221.54      7.27 o 
   3  12   2     1025.22     1054.25     13.55 o 
   4  12   2      528.69      493.69     11.49 o 
   5  12   2     1087.38     1002.81     20.26 o 
   6  12   2      117.05      169.92     16.04 o 
   7  12   2       33.72       26.25     11.77 o 
   8  12   2        1.35       -3.02     10.79 o 
   1  13   2       28.06       16.82      3.73 o 
   2  13   2        1.29        4.59      3.85 o 
   3  13   2     1160.65     1061.63     14.13 o 
   4  13   2        0.10        1.53      4.79 o 
   5  13   2      554.37      568.31     16.08 o 
   6  13   2       25.53       25.61     10.21 o 
   7  13   2      192.21      225.01     19.13 o 
   8  13   2        8.02       32.12     13.24 o 
   0  14   2      941.92      966.43     17.52 o 
   1  14   2       20.23       31.29      4.53 o 
   2  14   2      104.38       92.15      6.27 o 
   3  14   2     1736.32     1613.19     18.01 o 
   4  14   2      210.72      234.19      9.66 o 
   5  14   2       40.69       41.29      9.74 o 
   6  14   2      295.16      296.84     19.56 o 
   7  14   2       45.95       55.42     12.97 o 
   8  14   2        0.00       11.13     11.16 o 
   1  15   2      404.19      423.43     11.08 o 
   2  15   2       65.11       73.02      6.40 o 
   3  15   2       27.82       29.97      6.06 o 
   4  15   2        0.27       -2.18      5.12 o 
   5  15   2      161.61      153.33     13.10 o 
   6  15   2       68.65       67.96     13.08 o 
   7  15   2        3.82       -4.67     10.57 o 
   0  16   2      760.72      787.87     21.14 o 
   1  16   2      109.71      114.39      8.28 o 
   2  16   2      581.39      599.23     11.75 o 
   3  16   2       68.48      109.35      8.03 o 
   4  16   2      125.85      144.14      8.96 o 
   5  16   2       11.73        8.22      8.16 o 
   6  16   2        1.88       -1.04     12.17 o 
   7  16   2      256.42      266.16     20.82 o 
   1  17   2      201.67      245.65     10.99 o 
   2  17   2        0.15        5.65      5.44 o 
   3  17   2      361.45      360.28     11.10 o 
   4  17   2      417.50      402.47     13.82 o 
   5  17   2      258.86      275.87     14.92 o 
   6  17   2       49.57       40.32     14.10 o 
   7  17   2        2.59        5.05     10.73 o 
   0  18   2        6.10        2.05      7.94 o 
   1  18   2      597.45      515.62     13.68 o 
   2  18   2       31.83       31.28      7.51 o 
   3  18   2      758.97      722.40     15.75 o 
   4  18   2       66.57       94.22      9.78 o 
   5  18   2      119.72      143.76     12.48 o 
   6  18   2        6.16       -2.28     13.44 o 
   7  18   2       16.21       27.90     11.92 o 
   1  19   2       34.31       35.68      7.42 o 
   2  19   2       53.43       68.87      8.90 o 
   3  19   2        0.73        6.18      7.40 o 
   4  19   2       88.93       88.13     11.51 o 
   5  19   2        5.47       -0.62      9.29 o 
   6  19   2       27.95       33.53     14.23 o 
   0  20   2        0.36        8.18      9.35 o 
   1  20   2       13.98       22.33      6.72 o 
   2  20   2       32.85       42.26      8.91 o 
   3  20   2      226.04      268.07     14.01 o 
   4  20   2        1.20       -5.04      9.23 o 
   5  20   2       20.64       33.96     11.62 o 
   6  20   2        2.57        4.25     12.66 o 
   1  21   2       20.10       27.21      7.15 o 
   2  21   2       92.39       98.37     10.96 o 
   3  21   2       78.65       95.56     12.98 o 
   4  21   2        0.13       -9.39      9.72 o 
   5  21   2      165.46      190.16     21.63 o 
   6  21   2       24.71        3.70     16.08 o 
   0  22   2      286.72      318.76     20.49 o 
   1  22   2       21.01       25.89      8.65 o 
   2  22   2        0.01       -5.85      7.32 o 
   3  22   2        3.10        0.28      9.99 o 
   4  22   2       27.98       31.33     11.97 o 
   5  22   2        5.07       -4.22     26.76 o 
   1  23   2        0.27       -0.35      7.84 o 
   2  23   2       23.35       22.21      9.24 o 
   3  23   2        2.19       18.13     10.36 o 
   4  23   2       24.52       11.56     11.25 o 
   5  23   2        3.44       10.99     15.19 o 
   0  24   2        9.95       19.24     11.63 o 
   1  24   2        3.90        8.02      8.70 o 
   2  24   2        4.31       -0.21      9.77 o 
   3  24   2       40.33       42.51     11.93 o 
   4  24   2        0.16        6.63     17.67 o 
   1  25   2       17.73       27.19      9.68 o 
   2  25   2       10.56        2.68     10.12 o 
   3  25   2        0.53       20.13     10.72 o 
   4  25   2        2.66        7.76     11.87 o 
   0  26   2        7.22       14.77     12.95 o 
   1  26   2       45.67       41.59     11.98 o 
   2  26   2        2.50        1.63     10.36 o 
   3  26   2       12.36       15.10     11.74 o 
   1  27   2       46.74       46.34     14.34 o 
   2  27   2        2.00       13.66     11.55 o 
   1   1   3      137.75      132.29      3.66 o 
   2   1   3     7551.56     7748.34     40.55 o 
   3   1   3     3327.79     3441.11     22.81 o 
   4   1   3      745.38      745.49     15.21 o 
   5   1   3      381.11      379.38      9.91 o 
   6   1   3       26.51       29.05      6.35 o 
   7   1   3       71.71       74.82      9.73 o 
   8   1   3       47.93       43.39     10.30 o 
   9   1   3       15.73       27.13     12.25 o 
   0   2   3    25202.78    25026.35    148.77 o 
   1   2   3     3488.17     3459.78     20.11 o 
   2   2   3     1668.12     1721.09     12.54 o 
   3   2   3     1618.69     1496.71     12.88 o 
   4   2   3      231.50      214.15      7.25 o 
   5   2   3     1143.64     1082.96     15.74 o 
   6   2   3      104.08      114.96      8.46 o 
   7   2   3      192.48      246.30     12.46 o 
   8   2   3        6.35       11.39      9.06 o 
   9   2   3      189.90      180.48     33.22 o 
   1   3   3     1342.62     1367.20      8.77 o 
   2   3   3     2009.81     2029.74     14.17 o 
   3   3   3     4364.10     4547.34     27.75 o 
   4   3   3      894.53      898.83     12.86 o 
   5   3   3      372.79      389.74     10.02 o 
   6   3   3      311.90      282.93     11.88 o 
   7   3   3      715.15      709.15     17.24 o 
   8   3   3       55.47       58.56     10.99 o 
   9   3   3       25.47       20.93     13.39 o 
   0   4   3    10540.05    11108.34     69.03 o 
   1   4   3    24161.54    25300.19    104.92 o 
   2   4   3      988.39     1107.26      9.66 o 
   3   4   3       74.02       73.69      3.98 o 
   4   4   3     1161.57     1191.18     13.67 o 
   5   4   3      135.02      157.95      7.97 o 
   6   4   3        6.82       13.95      6.27 o 
   7   4   3      159.98      190.38     11.58 o 
   8   4   3        4.19        5.39     11.75 o 
   9   4   3       48.59       52.74     17.16 o 
   1   5   3    17189.71    17622.69     84.32 o 
   2   5   3      293.94      326.92      5.08 o 
   3   5   3     3954.69     3880.26     24.90 o 
   4   5   3      172.59      180.30      6.38 o 
   5   5   3     1068.03      958.01     14.42 o 
   6   5   3        4.26        7.50      6.16 o 
   7   5   3       15.79       25.22      7.85 o 
   8   5   3       32.61       53.77     13.29 o 
   9   5   3        2.66       -4.69     14.10 o 
   0   6   3     1168.27     1016.60     10.36 o 
   1   6   3     7539.19     7151.52     34.04 o 
   2   6   3        0.20        6.88      2.26 o 
   3   6   3     2858.31     2988.51     19.62 o 
   4   6   3       87.90      101.21      5.17 o 
   5   6   3      177.72      223.59      8.27 o 
   6   6   3      307.39      314.07     11.84 o 
   7   6   3       47.23       50.92      9.60 o 
   8   6   3       40.27       39.44     13.16 o 
   9   6   3        9.42       23.08     16.43 o 
   1   7   3     1076.83     1101.52     10.54 o 
   2   7   3     3738.53     3978.07     22.34 o 
   3   7   3     1751.83     1881.49     14.04 o 
   4   7   3       16.03       21.93      3.49 o 
   5   7   3      684.35      609.91     11.13 o 
   6   7   3      735.14      679.28     17.05 o 
   7   7   3        3.56        2.38      7.49 o 
   8   7   3        0.93        1.25     10.95 o 
   9   7   3       12.12       15.14     16.61 o 
   0   8   3    10697.01    10501.50     69.00 o 
   1   8   3     1843.83     2013.48     17.14 o 
   2   8   3        0.19       -1.19      2.47 o 
   3   8   3      393.54      335.39      6.55 o 
   4   8   3       79.32       84.51      4.52 o 
   5   8   3      312.87      323.84     10.64 o 
   6   8   3        5.64        0.41      7.23 o 
   7   8   3      133.97      195.02     17.51 o 
   8   8   3        1.07        2.20     11.05 o 
   9   8   3       37.69       48.16     23.36 o 
   1   9   3     5344.98     5411.21     30.41 o 
   2   9   3        0.18        7.22      2.64 o 
   3   9   3      559.93      567.91      9.02 o 
   4   9   3       19.18       16.22      4.11 o 
   5   9   3      307.43      322.08     13.15 o 
   6   9   3      107.93      117.86     11.55 o 
   7   9   3      237.89      260.85     19.10 o 
   8   9   3        4.48        3.52     12.20 o 
   0  10   3       39.30       27.81      5.08 o 
   1  10   3       42.65       27.39      3.42 o 
   2  10   3      229.50      260.65      6.69 o 
   3  10   3     2330.32     2218.75     17.58 o 
   4  10   3        3.70        6.78      4.75 o 
   5  10   3       21.95       25.42      7.07 o 
   6  10   3       82.23      116.81     11.89 o 
   7  10   3        0.44       -2.37      9.27 o 
   8  10   3        9.39        8.99     10.59 o 
   1  11   3     2146.43     2246.63     18.55 o 
   2  11   3      267.78      290.43      7.21 o 
   3  11   3        6.22        7.41      3.80 o 
   4  11   3      473.49      415.86     12.47 o 
   5  11   3     2017.13     1934.62     27.86 o 
   6  11   3      120.37      135.36     12.64 o 
   7  11   3       12.39       15.27     10.96 o 
   8  11   3        0.54       -4.45      9.90 o 
   0  12   3     1393.66     1414.47     20.24 o 
   1  12   3     1043.50      994.04     12.14 o 
   2  12   3        0.81        3.04      3.44 o 
   3  12   3     1594.77     1462.95     15.95 o 
   4  12   3        6.26        1.74      5.20 o 
   5  12   3       65.92       96.00      9.78 o 
   6  12   3        1.70        8.14      8.87 o 
   7  12   3      155.16      185.93     17.98 o 
   8  12   3        9.36       -0.03     11.00 o 
   1  13   3       60.43       65.21      5.06 o 
   2  13   3      273.37      290.54      8.03 o 
   3  13   3      742.72      737.60     15.33 o 
   4  13   3      365.09      319.10     11.08 o 
   5  13   3      330.38      334.64     15.15 o 
   6  13   3       15.09       24.17     10.33 o 
   7  13   3        0.10       -0.24      9.79 o 
   8  13   3       69.59       98.44     16.29 o 
   0  14   3        6.85        6.79      5.38 o 
   1  14   3        0.07       -2.94      3.69 o 
   2  14   3       37.77       52.61      5.49 o 
   3  14   3      204.57      241.34      9.30 o 
   4  14   3        2.64       -1.09      6.01 o 
   5  14   3      343.74      376.74     14.77 o 
   6  14   3      197.39      229.60     21.07 o 
   7  14   3        2.36       -0.88      9.76 o 
   8  14   3        8.68       15.22     12.12 o 
   1  15   3      179.35      197.02      8.43 o 
   2  15   3       11.35       15.69      5.20 o 
   3  15   3       15.21       22.15      5.94 o 
   4  15   3        0.59        3.27      6.16 o 
   5  15   3       43.99       18.74      9.01 o 
   6  15   3       39.22       34.16     13.27 o 
   7  15   3       24.60       28.70     11.76 o 
   0  16   3      316.83      328.41     18.93 o 
   1  16   3      646.06      565.01     12.00 o 
   2  16   3      215.98      263.28      9.39 o 
   3  16   3     1142.23     1174.52     17.25 o 
   4  16   3       14.38       18.72      6.57 o 
   5  16   3        0.04       -0.62      8.57 o 
   6  16   3       11.91       16.55     11.03 o 
   7  16   3       68.62       50.58     14.15 o 
   1  17   3     1577.06     1517.70     21.15 o 
   2  17   3      189.28      214.35     10.63 o 
   3  17   3      327.90      328.69     11.09 o 
   4  17   3       61.55       50.16      7.72 o 
   5  17   3        0.06       -2.92      9.19 o 
   6  17   3        9.26       12.92     11.93 o 
   7  17   3        6.30       -5.56      9.84 o 
   0  18   3       66.96      117.60     13.43 o 
   1  18   3      458.69      485.97     13.48 o 
   2  18   3        2.31       12.18      6.76 o 
   3  18   3       58.77       64.34      8.09 o 
   4  18   3       40.74       43.71      7.49 o 
   5  18   3       39.24       61.20     11.48 o 
   6  18   3       21.97       -3.01     11.26 o 
   7  18   3        0.10       -3.22      9.70 o 
   1  19   3       38.88       33.97      7.28 o 
   2  19   3      386.52      373.70     16.82 o 
   3  19   3      113.99      120.42     10.89 o 
   4  19   3        1.52        4.21      8.40 o 
   5  19   3      170.24      197.35     15.84 o 
   6  19   3       13.81       13.91     12.31 o 
   0  20   3        0.00       -7.95      7.95 o 
   1  20   3        1.53        1.56      6.98 o 
   2  20   3        5.24       -4.20      6.60 o 
   3  20   3       83.69      119.16     11.25 o 
   4  20   3      162.43      174.39     16.28 o 
   5  20   3       33.68       20.88     12.69 o 
   6  20   3       21.35       32.34     13.30 o 
   1  21   3       93.42      139.38     11.96 o 
   2  21   3        0.29       14.56      7.96 o 
   3  21   3       86.93       94.88     11.26 o 
   4  21   3        6.11       11.24     11.17 o 
   5  21   3       67.97       90.52     18.15 o 
   6  21   3        8.80        4.89     14.41 o 
   0  22   3      139.34      120.01     15.73 o 
   1  22   3        0.13       -2.84      7.45 o 
   2  22   3       18.19       23.90      8.80 o 
   3  22   3      162.26      202.85     15.51 o 
   4  22   3        2.90        8.33     10.76 o 
   5  22   3       16.16       20.35     15.02 o 
   1  23   3       21.98       31.70      9.04 o 
   2  23   3       11.88       20.45      8.68 o 
   3  23   3        0.16        1.98     10.08 o 
   4  23   3       18.39       31.41     13.23 o 
   5  23   3       31.39       22.57     14.72 o 
   0  24   3       10.75        7.24     24.81 o 
   1  24   3       20.46       17.74      9.18 o 
   2  24   3        2.81       12.27     12.61 o 
   3  24   3       13.04       12.64     10.81 o 
   4  24   3       14.25       35.46     13.00 o 
   1  25   3      107.10       91.13     12.02 o 
   2  25   3        5.19       13.51     10.70 o 
   3  25   3       28.52       34.70     11.74 o 
   4  25   3        0.24       -0.70     12.13 o 
   0  26   3       16.64       23.77     16.34 o 
   1  26   3        2.58        3.78     10.84 o 
   2  26   3        0.12       -1.51     10.31 o 
   3  26   3       85.11      117.87     15.09 o 
   1  27   3       11.32        0.60     11.95 o 
   2  27   3       14.65       21.79     11.63 o 
   0   0   4    61738.43    69801.82   1033.10 o 
   1   0   4      185.28      230.33      6.08 o 
   2   0   4      978.61      879.36     11.97 o 
   3   0   4      132.55      178.66      8.22 o 
   4   0   4      816.72      720.37     13.65 o 
   5   0   4       15.95       29.85      7.45 o 
   6   0   4      864.12      834.99     21.84 o 
   7   0   4       16.01       21.84     11.60 o 
   8   0   4      306.06      367.87     46.32 o 
   9   0   4      153.86      119.57     38.93 o 
   1   1   4    52645.79    53982.97    246.24 o 
   2   1   4     3148.51     3376.48     20.73 o 
   3   1   4     2372.01     2181.70     17.39 o 
   4   1   4      365.86      351.06      7.19 o 
   5   1   4      327.48      341.76      9.53 o 
   6   1   4       86.64       96.01      7.87 o 
   7   1   4       70.35       89.94     11.50 o 
   8   1   4      131.24      154.41     16.43 o 
   9   1   4        2.84       -6.18      9.51 o 
   0   2   4    44835.38    45081.51    378.04 o 
   1   2   4      716.42      661.88      6.50 o 
   2   2   4     3835.30     3853.54     26.61 o 
   3   2   4     5540.05     5911.63     34.38 o 
   4   2   4     1156.31     1114.71     12.20 o 
   5   2   4       23.85       20.55      5.07 o 
   6   2   4       84.20       80.40      8.38 o 
   7   2   4      144.61      135.46     11.08 o 
   8   2   4       12.96       12.29      9.18 o 
   9   2   4       18.68       32.16     13.77 o 
   1   3   4    11537.88    12066.81     55.21 o 
   2   3   4      399.08      314.19      4.70 o 
   3   3   4      910.79      839.56      9.53 o 
   4   3   4     1571.43     1442.72     14.09 o 
   5   3   4      226.95      234.02      9.81 o 
   6   3   4      114.18      141.47      9.70 o 
   7   3   4      341.79      353.61     14.46 o 
   8   3   4      304.27      280.03     37.17 o 
   9   3   4        0.83        7.68     11.78 o 
   0   4   4    16236.58    15743.20    105.32 o 
   1   4   4     9452.07     9704.42     48.48 o 
   2   4   4     7993.20     8503.74     47.41 o 
   3   4   4     1393.05     1340.76     12.43 o 
   4   4   4      407.26      377.27      7.46 o 
   5   4   4      864.22      846.57     13.23 o 
   6   4   4       21.85       19.74      6.77 o 
   7   4   4       41.04       48.79      8.41 o 
   8   4   4       61.05       55.75     12.49 o 
   9   4   4       36.08       60.32     17.90 o 
   1   5   4     3049.97     3085.80     16.23 o 
   2   5   4       72.31       74.82      3.16 o 
   3   5   4     3573.31     3587.27     23.82 o 
   4   5   4      390.80      339.46      7.25 o 
   5   5   4       22.43       29.81      5.50 o 
   6   5   4      189.51      240.84     11.47 o 
   7   5   4       66.28       55.52      8.79 o 
   8   5   4       26.97       33.27     10.90 o 
   9   5   4        0.08       -1.75     15.10 o 
   0   6   4     4601.08     4624.19     30.61 o 
   1   6   4     1509.56     1369.35     10.45 o 
   2   6   4      159.62      153.13      5.67 o 
   3   6   4     2249.53     2271.91     17.54 o 
   4   6   4       18.18       25.36      3.93 o 
   5   6   4      691.04      622.37     12.16 o 
   6   6   4      598.14      627.14     15.14 o 
   7   6   4        5.00       -3.63      6.66 o 
   8   6   4        0.24      -12.39     12.39 o 
   9   6   4        1.79       31.46     23.95 o 
   1   7   4       16.93       10.06      2.21 o 
   2   7   4     9285.44     9680.28     48.19 o 
   3   7   4     1053.07     1003.04     10.69 o 
   4   7   4      374.43      366.15      7.49 o 
   5   7   4       10.47       20.66      5.40 o 
   6   7   4       66.08       69.98      9.31 o 
   7   7   4        6.92       -1.28      7.65 o 
   8   7   4      220.23      246.18     21.39 o 
   9   7   4        0.29       28.32     18.08 o 
   0   8   4      424.43      392.44      7.41 o 
   1   8   4      374.15      296.81      5.95 o 
   2   8   4       78.19      121.61      4.58 o 
   3   8   4     2866.73     2653.35     17.93 o 
   4   8   4      132.46      156.05      6.74 o 
   5   8   4      196.25      189.47      8.83 o 
   6   8   4      446.70      443.89     16.16 o 
   7   8   4      128.41      161.82     14.14 o 
   8   8   4        2.30        4.00     10.86 o 
   1   9   4      535.53      577.49      7.49 o 
   2   9   4      262.00      235.48      6.37 o 
   3   9   4     1020.38      904.33     10.59 o 
   4   9   4     1732.72     1616.62     20.66 o 
   5   9   4       31.12       31.88      5.84 o 
   6   9   4        0.86       -6.54      6.54 o 
   7   9   4       23.93       23.48      9.03 o 
   8   9   4       23.81       26.87     12.36 o 
   0  10   4     6854.46     6843.47     49.72 o 
   1  10   4    16336.95    16158.54     77.18 o 
   2  10   4     1129.18     1059.25     10.70 o 
   3  10   4     1455.00     1578.70     13.83 o 
   4  10   4       11.38       13.79      4.40 o 
   5  10   4      882.29      846.89     16.43 o 
   6  10   4       60.86       68.80     10.14 o 
   7  10   4       40.02       61.33     12.82 o 
   8  10   4       37.26       62.43     20.10 o 
   1  11   4     1081.85     1041.33     11.18 o 
   2  11   4      190.51      208.44      6.00 o 
   3  11   4      198.02      229.45      8.51 o 
   4  11   4       86.95      100.94      7.45 o 
   5  11   4      902.21      864.30     18.71 o 
   6  11   4      176.39      202.29     14.46 o 
   7  11   4       16.37       28.99     13.52 o 
   8  11   4      109.53       97.78     19.22 o 
   0  12   4        8.46        8.10      4.70 o 
   1  12   4      320.50      274.47      6.63 o 
   2  12   4      381.09      412.47      8.66 o 
   3  12   4      139.50      184.96      7.99 o 
   4  12   4      723.28      613.78     13.96 o 
   5  12   4      472.36      474.67     14.89 o 
   6  12   4        3.80       -2.35      8.30 o 
   7  12   4       41.65       50.95     13.79 o 
   8  12   4       30.62       30.66     12.65 o 
   1  13   4       31.94       46.87      4.24 o 
   2  13   4     1808.01     1757.48     17.63 o 
   3  13   4      113.26      132.49      7.57 o 
   4  13   4        7.91       17.04      5.98 o 
   5  13   4        4.81        1.62      6.79 o 
   6  13   4       15.21        6.14     16.16 o 
   7  13   4       37.77       31.30     12.30 o 
   8  13   4        6.75        7.26     10.80 o 
   0  14   4      750.00      682.06     15.38 o 
   1  14   4      121.78      110.79      6.13 o 
   2  14   4      141.82      181.66      7.58 o 
   3  14   4        2.34       -1.61      4.80 o 
   4  14   4      158.09      133.26      8.89 o 
   5  14   4        1.46        4.88      6.90 o 
   6  14   4      506.91      455.70     23.96 o 
   7  14   4       15.44       15.07     10.89 o 
   8  14   4       15.78        6.56     11.06 o 
   1  15   4        0.22        2.67      4.61 o 
   2  15   4     1046.57     1042.32     16.94 o 
   3  15   4       18.13       28.13      6.11 o 
   4  15   4        9.16        8.21      5.73 o 
   5  15   4        0.37       -6.84      6.84 o 
   6  15   4       16.91       20.74     11.32 o 
   7  15   4       45.50       49.54     13.13 o 
   0  16   4        7.05       13.57      7.97 o 
   1  16   4      159.66      181.83      8.86 o 
   2  16   4       25.84       39.28      6.36 o 
   3  16   4      423.47      483.88     25.39 o 
   4  16   4       43.41       56.84      7.90 o 
   5  16   4       16.88       20.70      8.20 o 
   6  16   4        2.15       -3.38     10.27 o 
   7  16   4        4.85        7.29     10.62 o 
   1  17   4       21.20       50.79      7.37 o 
   2  17   4      539.41      529.01     13.51 o 
   3  17   4        1.07        1.27      5.18 o 
   4  17   4       11.81       30.92      7.57 o 
   5  17   4      562.11      553.64     19.75 o 
   6  17   4       15.95        2.94     11.16 o 
   7  17   4       50.03       50.95     13.33 o 
   0  18   4     2137.13     1977.94     47.64 o 
   1  18   4      142.00      126.65      9.59 o 
   2  18   4      192.06      172.23     11.36 o 
   3  18   4       96.37      119.03      9.51 o 
   4  18   4      163.75      201.42     12.20 o 
   5  18   4        6.91       13.41      9.86 o 
   6  18   4        5.14       -3.09     11.49 o 
   7  18   4       31.16       45.54     12.99 o 
   1  19   4      298.89      318.90     14.40 o 
   2  19   4        7.27       -0.74      6.45 o 
   3  19   4       64.60       73.20      9.98 o 
   4  19   4        5.53        1.86      8.50 o 
   5  19   4       34.00       40.10     11.20 o 
   6  19   4       40.93       45.23     13.77 o 
   0  20   4      969.16      932.06     26.29 o 
   1  20   4       33.97       42.09      8.93 o 
   2  20   4        0.91        2.41      7.01 o 
   3  20   4        6.57        9.27      7.86 o 
   4  20   4       15.89        8.46     11.89 o 
   5  20   4       98.63      134.90     17.30 o 
   6  20   4       62.50       51.71     13.81 o 
   1  21   4       50.68       67.52     10.16 o 
   2  21   4       87.13      112.00     11.42 o 
   3  21   4      132.89      132.97     12.47 o 
   4  21   4       30.64       12.35     13.71 o 
   5  21   4        0.67       17.40     14.66 o 
   6  21   4        7.07       13.21     15.06 o 
   0  22   4      164.53      159.29     21.14 o 
   1  22   4        0.06        6.18      7.97 o 
   2  22   4        1.01        8.84      8.33 o 
   3  22   4        3.39       12.79      9.05 o 
   4  22   4        8.62        0.69     13.34 o 
   5  22   4       22.97       16.73     15.80 o 
   1  23   4       11.11       17.62      9.00 o 
   2  23   4       13.14       21.08      9.22 o 
   3  23   4       38.78       40.34     12.22 o 
   4  23   4        1.82       11.50     13.28 o 
   5  23   4        7.78        8.91     14.29 o 
   0  24   4       30.86       24.26     16.51 o 
   1  24   4       11.44       13.16      8.83 o 
   2  24   4        0.35        7.82      8.93 o 
   3  24   4        0.06       -3.39     10.59 o 
   4  24   4       21.76       31.96     15.38 o 
   1  25   4        6.25        1.99      9.73 o 
   2  25   4       14.04       20.63      9.85 o 
   3  25   4        1.90       12.56     11.99 o 
   0  26   4       87.26       82.20     20.19 o 
   1  26   4       15.83       21.13     10.89 o 
   2  26   4        0.63       10.33     11.03 o 
   3  26   4       25.96       30.60     11.59 o 
   1  27   4       20.63       32.51     11.77 o 
   1   1   5    18580.84    19069.13     90.04 o 
   2   1   5      828.04     1033.85      9.55 o 
   3   1   5      413.92      466.61      7.32 o 
   4   1   5      643.70      636.50      9.42 o 
   5   1   5      394.95      386.32      9.22 o 
   6   1   5        5.99       23.11      6.84 o 
   7   1   5      127.28      106.93     15.28 o 
   8   1   5      331.19      323.01     54.30 o 
   9   1   5        2.28        4.66      8.84 o 
   0   2   5      144.33      209.13      5.31 o 
   1   2   5      431.50      342.47      4.85 o 
   2   2   5     2089.16     2258.65     15.82 o 
   3   2   5     1893.72     1902.79     15.44 o 
   4   2   5     3503.51     3626.29     25.46 o 
   5   2   5      154.36      179.76      8.26 o 
   6   2   5     1037.89      981.19     18.19 o 
   7   2   5       33.33       41.12      8.45 o 
   8   2   5       19.28       36.14     10.11 o 
   9   2   5       83.69       69.19     14.98 o 
   1   3   5      256.24      271.51      4.56 o 
   2   3   5    12773.35    13157.86     73.45 o 
   3   3   5     1520.92     1472.08     13.21 o 
   4   3   5      194.51      217.90      6.35 o 
   5   3   5      269.57      264.53      9.32 o 
   6   3   5       42.75       63.92      8.11 o 
   7   3   5        1.69       -5.89      7.23 o 
   8   3   5        3.10        3.17      8.37 o 
   9   3   5        8.65       14.89     12.06 o 
   0   4   5     2525.29     2739.53     21.75 o 
   1   4   5     4195.51     4219.18     22.89 o 
   2   4   5     2510.82     2473.50     16.97 o 
   3   4   5      120.23      138.13      4.91 o 
   4   4   5      144.33      160.16      5.92 o 
   5   4   5       86.69       83.92      7.02 o 
   6   4   5      154.10      179.56     11.32 o 
   7   4   5        0.44       -5.73      6.34 o 
   8   4   5       20.06       14.98      9.81 o 
   9   4   5       36.68       26.30     16.04 o 
   1   5   5     2911.71     2826.86     18.23 o 
   2   5   5      108.48      115.66      4.71 o 
   3   5   5     8155.07     8407.72     53.47 o 
   4   5   5     1859.73     1748.33     16.11 o 
   5   5   5        0.99        2.30      4.77 o 
   6   5   5      436.55      437.17     13.15 o 
   7   5   5       89.29       91.27     12.49 o 
   8   5   5      500.66      532.70     32.74 o 
   9   5   5       11.38       10.97     15.54 o 
   0   6   5      573.55      597.99     11.62 o 
   1   6   5     1262.49     1211.94      9.04 o 
   2   6   5     1425.68     1474.68     12.13 o 
   3   6   5      218.22      179.62      6.00 o 
   4   6   5        0.67        5.11      3.65 o 
   5   6   5      599.09      561.87     11.46 o 
   6   6   5     1086.11     1117.07     19.61 o 
   7   6   5        4.15       -0.32      6.63 o 
   8   6   5        6.51       -0.42     10.26 o 
   9   6   5       16.84       16.40     18.78 o 
   1   7   5      562.18      622.43      7.28 o 
   2   7   5     1009.19     1179.12     10.76 o 
   3   7   5     2453.75     2362.48     17.23 o 
   4   7   5      360.54      376.57      9.25 o 
   5   7   5      203.72      213.10      8.36 o 
   6   7   5      135.24      121.22     10.53 o 
   7   7   5        0.23       -7.35      7.35 o 
   8   7   5       39.52       44.33     16.61 o 
   9   7   5        5.04       22.32     21.52 o 
   0   8   5     3288.66     3082.50     23.99 o 
   1   8   5      330.16      394.49      6.28 o 
   2   8   5     1220.99     1106.16     10.77 o 
   3   8   5     2895.94     2837.39     20.93 o 
   4   8   5       49.98       49.97      4.93 o 
   5   8   5      121.18      126.15      7.88 o 
   6   8   5      690.77      654.26     17.11 o 
   7   8   5       23.80       14.59      8.67 o 
   8   8   5        6.91       32.73     14.61 o 
   1   9   5      942.07      930.97      9.54 o 
   2   9   5      652.53      462.60      7.14 o 
   3   9   5      260.78      254.29     10.11 o 
   4   9   5      974.46      870.32     12.97 o 
   5   9   5       20.13       17.86      5.43 o 
   6   9   5        8.27        1.32      7.05 o 
   7   9   5        0.45       -1.10      7.89 o 
   8   9   5      239.49      253.56     20.44 o 
   0  10   5       36.42       67.66      5.14 o 
   1  10   5      263.90      337.15      6.52 o 
   2  10   5      403.83      352.08      6.87 o 
   3  10   5       39.92       44.93      4.49 o 
   4  10   5       31.35       38.32      5.57 o 
   5  10   5        2.24       -5.33      5.33 o 
   6  10   5       26.81       17.24      9.01 o 
   7  10   5       21.58       22.25      9.45 o 
   8  10   5        8.34       29.15     12.83 o 
   1  11   5      466.41      464.55      7.52 o 
   2  11   5      265.56      261.51      6.40 o 
   3  11   5       60.74       82.44      5.29 o 
   4  11   5      830.00      807.12     13.26 o 
   5  11   5       13.68       20.51      6.18 o 
   6  11   5        0.54        4.55      8.98 o 
   7  11   5       49.73       36.72     11.84 o 
   8  11   5        5.06       -0.67     10.85 o 
   0  12   5     1468.03     1317.03     19.84 o 
   1  12   5      118.87      123.36      5.31 o 
   2  12   5       15.91       31.42      4.02 o 
   3  12   5      924.35      871.82     12.82 o 
   4  12   5       58.85       70.14      7.15 o 
   5  12   5        5.42        3.40      6.06 o 
   6  12   5      475.43      480.38     19.78 o 
   7  12   5       83.83      115.31     15.53 o 
   8  12   5        2.47        4.52     10.68 o 
   1  13   5     1035.13     1070.18     12.25 o 
   2  13   5      464.66      451.74     10.27 o 
   3  13   5      682.14      605.88     12.00 o 
   4  13   5     1148.08     1034.35     16.89 o 
   5  13   5       45.48       51.35      8.59 o 
   6  13   5       23.89       39.26      9.13 o 
   7  13   5        0.88       -9.53      9.53 o 
   8  13   5        1.08       -0.02     10.76 o 
   0  14   5       40.37       35.11      6.56 o 
   1  14   5     1808.86     1637.72     17.06 o 
   2  14   5        1.32        1.30      4.60 o 
   3  14   5       63.99       62.68      7.15 o 
   4  14   5       16.25       24.73      6.32 o 
   5  14   5       90.58       97.53     10.26 o 
   6  14   5       44.13       39.90     11.96 o 
   7  14   5       25.06       20.52     11.34 o 
   8  14   5       59.95       78.07     18.69 o 
   1  15   5      381.43      368.74     11.95 o 
   2  15   5     2639.45     2416.99     24.21 o 
   3  15   5       57.99       48.18      6.68 o 
   4  15   5      180.21      197.40     10.18 o 
   5  15   5       62.59       82.72      9.90 o 
   6  15   5       31.12       40.03     11.78 o 
   7  15   5       35.59       37.54     12.63 o 
   0  16   5      203.07      215.53     14.35 o 
   1  16   5      491.58      488.86     11.62 o 
   2  16   5     1087.87      980.37     17.05 o 
   3  16   5       90.23      109.25      8.19 o 
   4  16   5      178.81      218.00     10.87 o 
   5  16   5       34.06       33.45      8.66 o 
   6  16   5       96.28       99.17     14.48 o 
   7  16   5       24.95       16.13     12.12 o 
   1  17   5        8.23        4.24      6.76 o 
   2  17   5      290.04      354.58     12.08 o 
   3  17   5        0.52       -5.13      5.13 o 
   4  17   5       16.23       18.05      6.67 o 
   5  17   5       37.78       74.82     10.65 o 
   6  17   5      120.44      118.49     15.52 o 
   7  17   5        6.78       10.01     11.62 o 
   0  18   5       45.88       51.99     11.15 o 
   1  18   5       96.84      114.30     10.22 o 
   2  18   5      108.29      152.66     11.31 o 
   3  18   5        5.74        0.48      6.36 o 
   4  18   5        6.25        9.78      6.89 o 
   5  18   5      111.22      122.53     13.56 o 
   6  18   5       78.87       86.25     14.69 o 
   7  18   5        0.16       -4.26     14.13 o 
   1  19   5       18.14       36.40      8.51 o 
   2  19   5      101.02      114.97     10.76 o 
   3  19   5       20.42       11.02      7.75 o 
   4  19   5       56.57       60.47      9.81 o 
   5  19   5      112.74      143.49     14.38 o 
   6  19   5       20.50       16.22     12.28 o 
   0  20   5      757.94      724.44     23.67 o 
   1  20   5       37.25       65.85      9.76 o 
   2  20   5       78.40       93.78     10.74 o 
   3  20   5       28.29       28.30      8.92 o 
   4  20   5        1.70        5.52      8.51 o 
   5  20   5      112.11      130.70     16.76 o 
   6  20   5       16.32        7.39     13.96 o 
   1  21   5        5.35        6.85      7.67 o 
   2  21   5       23.56       22.18      8.90 o 
   3  21   5        6.55        2.68      7.70 o 
   4  21   5        2.58       -5.46     10.83 o 
   5  21   5       65.79       84.49     18.78 o 
   6  21   5        0.35      -12.08     25.28 o 
   0  22   5       99.78      138.53     20.17 o 
   1  22   5        0.60       11.52      7.95 o 
   2  22   5       74.08       58.02     10.45 o 
   3  22   5       18.26       30.07      9.31 o 
   4  22   5       49.26       66.78     14.56 o 
   5  22   5        3.65       28.16     16.54 o 
   1  23   5       67.78       91.25     11.81 o 
   2  23   5      124.58      113.56     12.34 o 
   3  23   5       48.38       67.47     11.01 o 
   4  23   5       35.95       58.72     14.20 o 
   5  23   5       10.05       33.13     16.58 o 
   0  24   5        3.18       -4.58     14.79 o 
   1  24   5        0.89       11.90     10.23 o 
   2  24   5        0.00        6.19      9.51 o 
   3  24   5        1.71       -0.75     10.16 o 
   4  24   5        3.77       13.97     12.51 o 
   1  25   5        5.66       32.91     14.68 o 
   2  25   5        2.14       14.87      9.87 o 
   3  25   5       50.50       44.78     12.29 o 
   0  26   5       20.52        2.02     15.59 o 
   1  26   5        9.32       13.92     10.62 o 
   2  26   5       36.58       30.45     11.36 o 
   1  27   5        4.00        4.20     10.05 o 
   0   0   6    67737.25    71056.76    586.90 o 
   1   0   6    76738.86    79041.99    500.85 o 
   2   0   6      477.26      418.94      8.90 o 
   3   0   6      900.90      960.60     14.80 o 
   4   0   6      929.80      787.98     14.94 o 
   5   0   6       22.58       23.37      6.54 o 
   6   0   6      597.73      519.10     21.84 o 
   7   0   6       35.19       46.07     16.28 o 
   8   0   6        1.55       -3.20     11.08 o 
   9   0   6       40.41       29.48     29.84 o 
   1   1   6      145.50      153.99      4.02 o 
   2   1   6      389.59      428.91      6.32 o 
   3   1   6        0.03       -0.25      2.50 o 
   4   1   6     3091.07     3074.67     23.00 o 
   5   1   6       76.89      113.64      6.31 o 
   6   1   6        1.66        3.68      6.84 o 
   7   1   6       39.20       31.87      8.16 o 
   8   1   6       23.19       20.45      8.88 o 
   9   1   6       43.33       31.21      9.90 o 
   0   2   6     4246.88     4491.14     34.90 o 
   1   2   6     1524.72     1355.24      9.60 o 
   2   2   6      717.24      672.40      7.75 o 
   3   2   6        0.33        2.37      2.55 o 
   4   2   6       14.85       26.74      4.22 o 
   5   2   6      528.37      511.21     10.44 o 
   6   2   6      621.56      641.62     15.21 o 
   7   2   6      164.09      140.34     24.90 o 
   8   2   6        9.49        8.25      8.23 o 
   9   2   6        4.30        6.32      9.44 o 
   1   3   6     2231.36     2123.72     13.93 o 
   2   3   6     1119.85      906.11     10.34 o 
   3   3   6      891.93      880.08     10.05 o 
   4   3   6     1005.51      965.41     11.66 o 
   5   3   6     3625.62     3413.12     37.00 o 
   6   3   6      259.82      244.62     13.19 o 
   7   3   6      171.45      147.77     26.73 o 
   8   3   6      244.76      220.09     37.36 o 
   9   3   6       23.83       14.78      9.35 o 
   0   4   6     6922.32     6980.75     47.34 o 
   1   4   6     4516.76     4295.08     23.80 o 
   2   4   6     8129.82     8149.94     46.05 o 
   3   4   6     4436.55     4501.30     30.00 o 
   4   4   6        0.07        2.50      3.44 o 
   5   4   6      138.00      174.53      7.85 o 
   6   4   6      175.27      180.49     11.85 o 
   7   4   6       28.72       24.71      8.14 o 
   8   4   6        5.34        2.49      8.97 o 
   9   4   6        1.49       14.54     15.15 o 
   1   5   6        2.77        4.06      2.16 o 
   2   5   6     4792.89     4896.03     27.35 o 
   3   5   6      621.79      587.37      9.47 o 
   4   5   6      191.24      232.72      7.45 o 
   5   5   6      101.35      100.56      7.40 o 
   6   5   6      102.71      100.69      9.82 o 
   7   5   6        9.93       12.33      7.31 o 
   8   5   6       20.13        6.56      9.22 o 
   9   5   6        0.22      -10.97     13.90 o 
   0   6   6     2062.16     1914.04     20.23 o 
   1   6   6     1407.38     1385.27     11.12 o 
   2   6   6      484.29      536.16      7.41 o 
   3   6   6     2041.38     2146.54     18.89 o 
   4   6   6       34.65       63.81      5.40 o 
   5   6   6      489.42      487.23     10.53 o 
   6   6   6      133.17      133.41      9.92 o 
   7   6   6      208.42      208.88     20.39 o 
   8   6   6        8.09        3.25     10.24 o 
   9   6   6        0.58      -11.20     17.68 o 
   1   7   6      361.92      285.43      5.47 o 
   2   7   6      648.88      617.85      8.13 o 
   3   7   6     1594.61     1467.07     15.12 o 
   4   7   6     2242.99     2245.36     20.89 o 
   5   7   6       21.11       35.79      5.86 o 
   6   7   6      132.38      170.90     11.66 o 
   7   7   6       52.38       46.17     10.42 o 
   8   7   6      169.87      160.65     26.82 o 
   0   8   6     1739.57     1625.20     17.51 o 
   1   8   6      380.56      340.81      5.70 o 
   2   8   6     1125.87     1303.17     13.00 o 
   3   8   6      976.36      983.73     11.70 o 
   4   8   6      293.38      281.12      8.73 o 
   5   8   6      366.65      350.70     10.21 o 
   6   8   6       31.93       38.75      8.22 o 
   7   8   6       43.00       27.58      9.30 o 
   8   8   6        9.42       43.95     16.52 o 
   1   9   6     2741.27     2785.76     19.60 o 
   2   9   6     1031.65      981.48     10.14 o 
   3   9   6     1124.80     1062.48     13.45 o 
   4   9   6       82.65       75.52      6.79 o 
   5   9   6      557.65      474.95     11.02 o 
   6   9   6       36.46       42.83     10.87 o 
   7   9   6        7.21        1.42      8.18 o 
   8   9   6       10.48       30.02     15.23 o 
   0  10   6      520.88      664.33     12.05 o 
   1  10   6        5.90        3.40      2.87 o 
   2  10   6       59.56       69.87      4.16 o 
   3  10   6        8.60        3.92      3.73 o 
   4  10   6      874.74      861.27     12.59 o 
   5  10   6        0.44       -5.55      5.55 o 
   6  10   6      716.14      702.23     22.85 o 
   7  10   6        6.76        7.11      8.89 o 
   8  10   6        0.75       -4.15     10.59 o 
   1  11   6      571.05      547.19      8.14 o 
   2  11   6     2176.18     2051.99     17.37 o 
   3  11   6     1309.63     1147.70     13.22 o 
   4  11   6        0.06       -3.86      4.54 o 
   5  11   6      507.90      527.44     16.73 o 
   6  11   6       44.80       46.11      9.65 o 
   7  11   6       18.36       25.67      9.68 o 
   8  11   6        4.13       22.66     11.60 o 
   0  12   6       11.28       18.25      5.28 o 
   1  12   6        8.72       15.40      3.48 o 
   2  12   6       58.80       75.29      5.45 o 
   3  12   6        5.00        7.19      4.55 o 
   4  12   6      317.33      312.53     11.54 o 
   5  12   6       37.98       45.37      6.99 o 
   6  12   6       84.09       72.30     10.89 o 
   7  12   6       18.79       20.84     11.85 o 
   8  12   6        2.34        6.52     12.26 o 
   1  13   6      915.57      921.80     11.58 o 
   2  13   6      114.36      137.09      7.39 o 
   3  13   6      849.41      791.21     13.44 o 
   4  13   6       92.56       95.03      7.66 o 
   5  13   6       41.86       61.77      8.17 o 
   6  13   6       82.59       98.01     15.63 o 
   7  13   6       35.62       45.67     15.24 o 
   8  13   6       14.75       23.97     19.57 o 
   0  14   6      206.75      201.89     10.80 o 
   1  14   6       69.03       89.64      6.51 o 
   2  14   6      106.76       89.13      6.99 o 
   3  14   6     1528.02     1359.44     18.78 o 
   4  14   6      163.86      188.95      9.73 o 
   5  14   6      176.19      142.85     10.64 o 
   6  14   6      200.10      195.90     17.35 o 
   7  14   6      162.55      185.29     18.69 o 
   1  15   6      806.09      742.86     13.31 o 
   2  15   6        7.86        5.52      5.46 o 
   3  15   6       17.65       31.04      6.38 o 
   4  15   6       67.68       77.07      7.91 o 
   5  15   6      127.53      136.44     10.33 o 
   6  15   6       65.64       70.95     11.39 o 
   7  15   6        6.72        0.58     11.29 o 
   0  16   6     1091.60     1125.26     25.18 o 
   1  16   6      405.23      392.82     17.05 o 
   2  16   6      266.83      311.00     11.72 o 
   3  16   6        6.10        2.01      5.60 o 
   4  16   6        9.82       14.95      6.39 o 
   5  16   6       50.87       42.90      9.00 o 
   6  16   6       77.74       83.00     14.42 o 
   7  16   6       19.97        2.99     11.70 o 
   1  17   6       42.76       41.97      7.94 o 
   2  17   6      301.30      347.98     12.30 o 
   3  17   6        5.18        1.80      6.50 o 
   4  17   6       72.82       85.81      8.49 o 
   5  17   6        0.44        9.20      7.95 o 
   6  17   6      238.97      286.97     24.29 o 
   7  17   6        0.02        5.35     20.05 o 
   0  18   6        5.16       21.15      9.87 o 
   1  18   6       80.19      116.09     11.17 o 
   2  18   6       99.20       97.95      9.07 o 
   3  18   6        7.58       11.38      7.81 o 
   4  18   6       15.29       17.29      7.09 o 
   5  18   6       46.47       39.66      9.72 o 
   6  18   6       55.76       58.89     13.83 o 
   1  19   6        2.44       -1.24      6.86 o 
   2  19   6       37.01       48.35      8.73 o 
   3  19   6       14.35       22.35      7.99 o 
   4  19   6       16.63       22.53      8.64 o 
   5  19   6        2.09       -4.98     11.64 o 
   6  19   6        3.02        5.84     11.42 o 
   0  20   6       21.12       24.05     12.66 o 
   1  20   6      157.55      152.85     12.08 o 
   2  20   6        0.76       -5.95      6.91 o 
   3  20   6        9.15       15.12      9.17 o 
   4  20   6       59.90       76.19     10.42 o 
   5  20   6       46.03       88.68     15.68 o 
   6  20   6       14.66       26.00     14.51 o 
   1  21   6        3.77        0.44      7.85 o 
   2  21   6       49.88       59.96     10.35 o 
   3  21   6        3.83       16.19      9.90 o 
   4  21   6       51.69       52.64     11.29 o 
   5  21   6       58.43       77.89     14.77 o 
   0  22   6      148.56      148.12     19.80 o 
   1  22   6      100.43      117.95     12.36 o 
   2  22   6        2.67        6.51      8.38 o 
   3  22   6        3.04       13.87      9.95 o 
   4  22   6      109.25      114.34     15.28 o 
   5  22   6       86.64       81.14     19.50 o 
   1  23   6      140.18      166.28     15.53 o 
   2  23   6       15.46       15.84      9.13 o 
   3  23   6        7.91       11.37     10.46 o 
   4  23   6       53.49       54.23     13.56 o 
   0  24   6       20.19       19.01     14.84 o 
   1  24   6       33.76       38.69     12.13 o 
   2  24   6       21.80       34.37      9.99 o 
   3  24   6      118.82      107.70     14.90 o 
   4  24   6        1.04       34.29     12.82 o 
   1  25   6        0.31        0.96      9.80 o 
   2  25   6        2.86        1.17     12.07 o 
   3  25   6        4.62        6.12     14.73 o 
   0  26   6        9.28       18.77     16.80 o 
   1  26   6       47.34       52.41     12.20 o 
   2  26   6       12.73       39.71     15.93 o 
   1  27   6        3.60       16.63     29.04 o 
   1   1   7      270.66      237.01      4.42 o 
   2   1   7     3642.21     3470.22     22.48 o 
   3   1   7      598.35      548.79      9.01 o 
   4   1   7      676.65      670.29     10.61 o 
   5   1   7      956.57      899.08     13.51 o 
   6   1   7       35.30       30.44      7.84 o 
   7   1   7        0.18       -4.90      6.59 o 
   8   1   7      133.57       76.48     20.91 o 
   9   1   7        5.90        5.62      8.84 o 
   0   2   7      159.55      115.56      4.83 o 
   1   2   7     5252.39     4843.25     24.97 o 
   2   2   7      784.81      698.55      8.20 o 
   3   2   7     1623.22     1548.64     14.06 o 
   4   2   7      424.72      451.46      8.45 o 
   5   2   7       54.80       55.42      5.93 o 
   6   2   7      158.60      114.66     10.05 o 
   7   2   7      118.15       99.89     15.79 o 
   8   2   7       19.30        8.82      7.91 o 
   9   2   7      144.73       97.62     25.35 o 
   1   3   7     1861.08     1789.75     12.42 o 
   2   3   7      342.49      374.20      7.72 o 
   3   3   7      161.89      225.02      5.13 o 
   4   3   7       80.84       92.08      5.82 o 
   5   3   7       48.99       68.01      6.32 o 
   6   3   7       10.96        1.00      6.15 o 
   7   3   7       50.17       46.08     10.07 o 
   8   3   7       69.34       49.70     14.86 o 
   9   3   7       18.44       11.06      9.39 o 
   0   4   7      262.77      255.35      6.46 o 
   1   4   7     2139.37     2066.44     13.53 o 
   2   4   7      885.56      850.79      9.81 o 
   3   4   7     2050.02     1939.80     15.96 o 
   4   4   7       86.50       87.62      5.71 o 
   5   4   7     1797.76     1711.83     23.58 o 
   6   4   7      137.79      154.01      9.96 o 
   7   4   7       24.35       34.51      8.59 o 
   8   4   7       18.78        8.35      8.43 o 
   9   4   7        1.60       12.06     11.82 o 
   1   5   7     1701.16     1708.70     12.18 o 
   2   5   7     1073.53      990.83     12.96 o 
   3   5   7      189.99      192.99      7.17 o 
   4   5   7        1.37        0.73      3.75 o 
   5   5   7       83.78      101.18      7.07 o 
   6   5   7      132.81      128.43      9.70 o 
   7   5   7       70.76       59.55     14.34 o 
   8   5   7        0.02       -1.34      9.22 o 
   9   5   7        8.17       -9.20     18.08 o 
   0   6   7     7219.18     7550.90     52.49 o 
   1   6   7      580.62      574.68      6.86 o 
   2   6   7     1916.16     2014.71     14.43 o 
   3   6   7      715.64      719.56     11.60 o 
   4   6   7     1501.16     1426.59     16.54 o 
   5   6   7       56.59       52.16      7.17 o 
   6   6   7       98.16       87.76      9.54 o 
   7   6   7        5.71        2.02      8.86 o 
   8   6   7       15.19       19.51     11.38 o 
   1   7   7     1290.92     1120.49     10.48 o 
   2   7   7     3246.07     3573.61     21.51 o 
   3   7   7        1.78        5.22      3.37 o 
   4   7   7        0.71       -1.06      3.99 o 
   5   7   7       47.51       41.20      5.85 o 
   6   7   7       14.08       13.28      7.18 o 
   7   7   7      148.28      155.88     13.89 o 
   8   7   7       14.78       22.15     11.91 o 
   0   8   7     1415.34     1483.39     18.64 o 
   1   8   7     2019.75     1801.45     13.04 o 
   2   8   7       81.45      123.24      4.67 o 
   3   8   7     2407.10     2344.24     19.43 o 
   4   8   7        6.76        6.94      5.01 o 
   5   8   7      319.42      354.98     11.59 o 
   6   8   7      214.26      239.18     17.39 o 
   7   8   7       15.24       15.06      9.16 o 
   8   8   7       13.15       24.13     11.36 o 
   1   9   7     5984.21     5738.63     32.42 o 
   2   9   7       35.81       49.51      4.54 o 
   3   9   7     1957.37     1891.17     18.23 o 
   4   9   7       75.58       62.04      6.84 o 
   5   9   7     2049.87     1977.15     23.01 o 
   6   9   7      387.12      345.95     18.47 o 
   7   9   7        0.55        5.09      8.40 o 
   8   9   7        0.35       -1.86     11.02 o 
   0  10   7       79.82      103.65      6.43 o 
   1  10   7     2824.49     2874.01     18.68 o 
   2  10   7       13.02       18.61      3.76 o 
   3  10   7      184.09      180.54      6.76 o 
   4  10   7      360.95      347.91      8.76 o 
   5  10   7       22.96       30.81      6.67 o 
   6  10   7        0.15       20.79     10.91 o 
   7  10   7        8.04        3.09      8.50 o 
   8  10   7       19.78       58.68     16.27 o 
   1  11   7     2794.34     2891.74     20.05 o 
   2  11   7       53.29       55.51      4.75 o 
   3  11   7      686.69      680.09     10.67 o 
   4  11   7      456.54      377.12     10.11 o 
   5  11   7       97.26      111.42      8.51 o 
   6  11   7      168.37      164.39     13.17 o 
   7  11   7        6.64       22.17      9.87 o 
   8  11   7       46.30       42.35     16.69 o 
   0  12   7       56.20       62.85      6.27 o 
   1  12   7      881.72      765.69     10.33 o 
   2  12   7     1224.70     1222.03     13.71 o 
   3  12   7      761.65      722.26     13.29 o 
   4  12   7      124.49      137.45      8.24 o 
   5  12   7      337.60      335.52     12.55 o 
   6  12   7        6.06        7.27      6.53 o 
   7  12   7       30.92       37.16     12.08 o 
   8  12   7        0.19        1.13     11.08 o 
   1  13   7      717.69      686.60      9.85 o 
   2  13   7       32.64       34.76      5.31 o 
   3  13   7      688.19      611.73     11.60 o 
   4  13   7      309.17      306.76     11.11 o 
   5  13   7      206.76      209.18     10.72 o 
   6  13   7       34.46       34.21      8.54 o 
   7  13   7       34.05       51.50     13.01 o 
   8  13   7       15.14       14.50     15.44 o 
   0  14   7      935.09      725.38     22.61 o 
   1  14   7        0.02       -0.98      4.18 o 
   2  14   7      136.51      147.64      8.16 o 
   3  14   7       81.86       76.79      6.81 o 
   4  14   7        0.00        1.10      5.58 o 
   5  14   7        8.00        7.66      6.67 o 
   6  14   7       31.78       30.94      8.84 o 
   7  14   7       62.28       84.98     17.64 o 
   1  15   7       53.55       47.13      7.05 o 
   2  15   7      786.73      733.59     13.69 o 
   3  15   7      638.41      579.42     12.79 o 
   4  15   7       81.40       86.05      8.14 o 
   5  15   7       49.72       67.75      8.68 o 
   6  15   7       90.50       93.13     12.56 o 
   7  15   7       58.13       52.36     15.84 o 
   0  16   7      578.94      488.37     18.11 o 
   1  16   7      651.18      646.42     14.42 o 
   2  16   7       14.26       32.68      7.64 o 
   3  16   7      100.21       86.92      7.68 o 
   4  16   7        0.17       -3.16      5.77 o 
   5  16   7      161.91      153.85     17.21 o 
   6  16   7       18.21       15.98      8.92 o 
   7  16   7        8.91       31.02     16.46 o 
   1  17   7        7.14       24.75      7.66 o 
   2  17   7       13.43       22.10      7.27 o 
   3  17   7       51.05       71.03      8.61 o 
   4  17   7        3.28        0.51      6.10 o 
   5  17   7       45.91       70.67     13.09 o 
   6  17   7       56.66       54.78     11.74 o 
   7  17   7       12.80       20.70     15.17 o 
   0  18   7      227.22      249.56     20.37 o 
   1  18   7      686.52      644.95     16.48 o 
   2  18   7        3.96       -2.29      6.12 o 
   3  18   7      256.29      307.94     13.72 o 
   4  18   7       46.10       51.21      8.76 o 
   5  18   7       26.55       17.04      8.81 o 
   6  18   7        6.51       17.68     10.41 o 
   1  19   7      123.00      159.65     11.95 o 
   2  19   7       72.80       90.85     10.40 o 
   3  19   7      132.88      165.83     11.35 o 
   4  19   7        0.33        0.37      7.58 o 
   5  19   7      113.17      136.82     14.43 o 
   6  19   7        8.53       12.43     10.68 o 
   0  20   7        8.01       27.00     14.13 o 
   1  20   7        5.09        4.08      7.86 o 
   2  20   7       50.43       38.26      9.31 o 
   3  20   7       64.90       91.78     11.20 o 
   4  20   7        0.30        9.57      8.08 o 
   5  20   7       43.15       56.34     14.25 o 
   6  20   7        0.28       -3.74     13.78 o 
   1  21   7        0.02        4.97      9.30 o 
   2  21   7       57.31       86.90     11.44 o 
   3  21   7       29.91       23.56      9.83 o 
   4  21   7       55.76       68.61     12.94 o 
   5  21   7        0.21      -11.21     11.21 o 
   0  22   7       58.22       50.20     15.69 o 
   1  22   7       54.51       63.44     12.18 o 
   2  22   7        9.36       19.12      9.16 o 
   3  22   7        1.55        5.21      8.98 o 
   4  22   7       32.20       32.91     10.50 o 
   5  22   7        5.00       19.24     15.91 o 
   1  23   7       11.09       12.08     10.21 o 
   2  23   7        5.83        7.12      8.69 o 
   3  23   7        1.59        3.77     10.31 o 
   4  23   7       65.78       55.82     13.81 o 
   0  24   7       11.09       15.41     14.34 o 
   1  24   7        0.40        1.97      9.71 o 
   2  24   7        4.29        8.21     10.13 o 
   3  24   7        0.11       10.86     13.12 o 
   4  24   7        0.12        8.51     17.38 o 
   1  25   7       40.81       45.45     11.79 o 
   2  25   7        0.05        7.66     11.18 o 
   3  25   7        4.11       -5.16     10.55 o 
   0  26   7       16.03       26.54     15.03 o 
   1  26   7       10.99       12.59     10.90 o 
   2  26   7        6.87       18.22     11.83 o 
   0   0   8     7925.08     8453.83     80.08 o 
   1   0   8     6394.33     6795.58     47.44 o 
   2   0   8     4420.96     4554.45     39.96 o 
   3   0   8       37.75       35.96      4.97 o 
   4   0   8       89.26       91.27      7.50 o 
   5   0   8      308.74      321.80     14.75 o 
   6   0   8      137.68      121.00     17.02 o 
   7   0   8      165.52      116.51     39.70 o 
   8   0   8       72.56       24.96     21.37 o 
   9   0   8      358.99      246.84    148.80 o 
   1   1   8      621.19      542.31      6.49 o 
   2   1   8     1623.32     1576.40     13.64 o 
   3   1   8     2570.53     2550.70     19.60 o 
   4   1   8     1397.16     1435.70     14.86 o 
   5   1   8      945.17      917.60     15.16 o 
   6   1   8       87.37       69.35      8.81 o 
   7   1   8       28.89       27.33      7.41 o 
   8   1   8       20.41       17.69      7.46 o 
   9   1   8       17.68       20.99     12.88 o 
   0   2   8     1280.75     1161.11     13.55 o 
   1   2   8     4988.53     5637.42     28.96 o 
   2   2   8      520.57      585.74      7.69 o 
   3   2   8     1127.01     1080.89     11.68 o 
   4   2   8      236.30      253.75      8.09 o 
   5   2   8        6.64        8.12      5.04 o 
   6   2   8        8.16        6.87      6.97 o 
   7   2   8       57.58       38.74      7.83 o 
   8   2   8       64.96       29.65      7.89 o 
   9   2   8       18.32       14.89      9.17 o 
   1   3   8     6435.62     6042.01     32.05 o 
   2   3   8     1454.59     1346.43     12.15 o 
   3   3   8     1335.76     1222.49     13.88 o 
   4   3   8        1.09        5.33      3.90 o 
   5   3   8      885.10      797.58     13.25 o 
   6   3   8        7.35        8.81      7.13 o 
   7   3   8       87.59       56.58      8.84 o 
   8   3   8      182.48      101.90     33.78 o 
   9   3   8       10.02       17.37     14.52 o 
   0   4   8       18.34       20.19      3.55 o 
   1   4   8      378.59      428.34      5.93 o 
   2   4   8       45.09       72.15      4.37 o 
   3   4   8     4075.74     3862.87     25.85 o 
   4   4   8        3.02       -1.25      3.82 o 
   5   4   8      550.81      492.67     12.55 o 
   6   4   8      211.01      215.31     17.59 o 
   7   4   8      409.63      419.47     19.42 o 
   8   4   8        7.74       -3.67      7.80 o 
   1   5   8      614.38      548.79      6.77 o 
   2   5   8      206.49      227.53      7.16 o 
   3   5   8     1118.18     1076.36     12.67 o 
   4   5   8      284.88      277.80      8.50 o 
   5   5   8      461.47      433.92     11.34 o 
   6   5   8       27.73       22.91      7.15 o 
   7   5   8       41.09       34.51      9.52 o 
   8   5   8       13.08       -6.43      8.11 o 
   0   6   8      725.75      783.10     11.85 o 
   1   6   8     3291.35     2934.48     18.43 o 
   2   6   8       36.86       57.01      4.30 o 
   3   6   8     1924.40     2010.63     19.07 o 
   4   6   8      422.91      431.55     11.53 o 
   5   6   8       96.77      100.17      7.41 o 
   6   6   8        1.53        0.86      6.47 o 
   7   6   8        2.91       15.40      9.29 o 
   8   6   8        9.67        4.46     10.66 o 
   1   7   8     1086.98     1040.70      9.92 o 
   2   7   8      123.30      150.29      4.78 o 
   3   7   8       99.87      147.82      6.20 o 
   4   7   8      825.50      784.99     13.16 o 
   5   7   8     1305.15     1252.55     21.47 o 
   6   7   8        4.72        2.89      6.54 o 
   7   7   8       46.56       38.92     10.30 o 
   8   7   8       67.57       62.18     15.03 o 
   0   8   8    12995.45    13337.42     88.07 o 
   1   8   8     9163.89     9122.12     52.38 o 
   2   8   8      400.22      410.23      7.00 o 
   3   8   8        9.79        9.64      3.93 o 
   4   8   8      667.91      550.60     12.88 o 
   5   8   8      615.99      598.19     13.31 o 
   6   8   8       17.06       17.21      8.74 o 
   7   8   8       30.73       31.38     11.20 o 
   8   8   8        5.60       -2.20     11.46 o 
   1   9   8      221.45      228.88      5.75 o 
   2   9   8     1164.39     1113.46     12.52 o 
   3   9   8       44.29       56.18      5.62 o 
   4   9   8       69.62       74.60      6.94 o 
   5   9   8       35.20       28.25      7.82 o 
   6   9   8        4.96       12.99      6.90 o 
   7   9   8       10.32        7.80      8.82 o 
   8   9   8        2.71        7.33     11.77 o 
   0  10   8      536.45      546.56     10.37 o 
   1  10   8      487.22      577.87      9.26 o 
   2  10   8      295.51      309.09      8.02 o 
   3  10   8      777.93      748.25     12.07 o 
   4  10   8        4.57       -1.93      4.73 o 
   5  10   8      116.58      118.81      8.57 o 
   6  10   8      264.24      270.03     15.47 o 
   7  10   8      417.73      419.13     18.01 o 
   8  10   8       17.85       28.22     12.94 o 
   1  11   8     1351.20     1229.93     11.70 o 
   2  11   8       72.02       78.70      5.32 o 
   3  11   8       12.21       19.40      4.65 o 
   4  11   8        0.21        0.16      4.94 o 
   5  11   8       57.32       81.81      7.95 o 
   6  11   8      117.85      127.51      9.78 o 
   7  11   8      126.34      146.36     14.69 o 
   8  11   8       15.35       12.08     14.98 o 
   0  12   8       67.69       68.12      5.86 o 
   1  12   8      204.53      222.19      7.06 o 
   2  12   8       92.96      101.41      5.97 o 
   3  12   8       14.70       10.00      4.65 o 
   4  12   8     1864.88     1747.51     20.83 o 
   5  12   8       38.05       59.57      7.42 o 
   6  12   8        0.40       -0.51      6.51 o 
   7  12   8        4.82       11.68      9.14 o 
   8  12   8       14.45       -9.58     20.34 o 
   1  13   8      820.22      772.14     11.21 o 
   2  13   8       51.92       65.54      5.68 o 
   3  13   8       11.52       13.87      5.51 o 
   4  13   8       45.20       32.44      6.26 o 
   5  13   8      530.05      501.96     14.12 o 
   6  13   8       15.61       24.31      7.54 o 
   7  13   8       75.26       72.63     12.70 o 
   0  14   8      342.45      363.12     18.95 o 
   1  14   8     1910.10     1738.02     18.46 o 
   2  14   8       43.10       46.80      6.05 o 
   3  14   8     1887.62     1688.77     23.32 o 
   4  14   8       84.88       64.43      7.10 o 
   5  14   8       14.37       14.19      6.57 o 
   6  14   8        1.66        6.09      7.71 o 
   7  14   8        0.73       15.63     14.09 o 
   1  15   8       39.83       42.73      7.75 o 
   2  15   8      640.71      612.14     12.94 o 
   3  15   8       30.50       30.10      6.02 o 
   4  15   8       10.84       19.41      6.55 o 
   5  15   8      239.40      222.51     18.88 o 
   6  15   8       50.31       49.80      9.54 o 
   7  15   8       18.37       15.50     13.84 o 
   0  16   8       33.66       41.84      9.97 o 
   1  16   8        5.32       -6.48      6.48 o 
   2  16   8       65.60       99.49      8.69 o 
   3  16   8        3.49       13.26      5.79 o 
   4  16   8      168.98      176.93     17.63 o 
   5  16   8       29.75       23.16      7.70 o 
   6  16   8        0.58       -2.14      8.47 o 
   7  16   8       17.58       22.94     26.52 o 
   1  17   8      219.80      241.89     11.60 o 
   2  17   8      120.14      127.68      9.74 o 
   3  17   8       86.39       93.80      8.84 o 
   4  17   8        1.07        5.24      6.45 o 
   5  17   8       11.02       21.39      8.71 o 
   6  17   8        2.51        0.67      7.93 o 
   7  17   8       47.27       20.56     18.40 o 
   0  18   8      888.78      773.10     27.40 o 
   1  18   8        8.36        9.67      7.24 o 
   2  18   8      237.19      262.03     12.25 o 
   3  18   8       76.65       98.01      9.79 o 
   4  18   8       17.29       17.60      8.00 o 
   5  18   8      117.36      110.64     12.91 o 
   6  18   8        1.17        2.67      9.58 o 
   1  19   8       13.25       20.15      7.75 o 
   2  19   8        0.18       13.53      7.92 o 
   3  19   8       62.10       70.34      9.02 o 
   4  19   8       98.36       91.78     10.10 o 
   5  19   8       14.15       15.11      8.84 o 
   6  19   8        0.10       -0.79     10.13 o 
   0  20   8       13.24       20.93     14.06 o 
   1  20   8        0.15        2.00      8.53 o 
   2  20   8        1.50        3.97      7.81 o 
   3  20   8      109.60      133.24     12.21 o 
   4  20   8        0.91       -2.22      7.58 o 
   5  20   8        3.68       -5.29      9.78 o 
   6  20   8       49.74       21.28     21.76 o 
   1  21   8       55.53       57.72     11.66 o 
   2  21   8       11.86        1.41      8.32 o 
   3  21   8       28.42       42.54     11.01 o 
   4  21   8        0.45        1.10      9.08 o 
   5  21   8        6.23        0.55     12.46 o 
   0  22   8       20.76       25.05     15.24 o 
   1  22   8       37.99       47.97     12.15 o 
   2  22   8       16.67       23.52      9.45 o 
   3  22   8        1.31       -0.94      9.64 o 
   4  22   8       42.45       34.01     10.88 o 
   5  22   8       79.47       65.06     18.60 o 
   1  23   8       13.27       22.98     10.95 o 
   2  23   8        0.00       -4.68      9.64 o 
   3  23   8       18.59       18.54     10.63 o 
   4  23   8        5.62       -2.98     10.01 o 
   0  24   8        0.63       -1.69     17.46 o 
   1  24   8       32.76       40.60     11.96 o 
   2  24   8        6.91       10.57     10.04 o 
   3  24   8       13.99       25.75     11.74 o 
   1  25   8       51.32       55.45     14.46 o 
   2  25   8       20.67       44.32     12.17 o 
   3  25   8        7.48       37.79     12.87 o 
   0  26   8       39.27       66.60     17.12 o 
   1  26   8        8.20       11.19     10.57 o 
   2  26   8        9.74       21.03     16.42 o 
   1   1   9       79.73       81.19      3.79 o 
   2   1   9       85.44      128.21      5.36 o 
   3   1   9       24.47       37.33      3.68 o 
   4   1   9      869.70      819.11     12.39 o 
   5   1   9      504.07      467.66     14.40 o 
   6   1   9       10.60        3.54      6.70 o 
   7   1   9       85.83       41.53     10.85 o 
   8   1   9       14.14        4.15      6.87 o 
   0   2   9     6702.05     6962.83     49.27 o 
   1   2   9        7.33       22.81      2.79 o 
   2   2   9     5838.39     5904.01     33.02 o 
   3   2   9      740.48      683.37     10.57 o 
   4   2   9      490.14      429.00      9.57 o 
   5   2   9      547.08      520.83     14.87 o 
   6   2   9      164.77      140.38     16.27 o 
   7   2   9      159.46      113.22     29.08 o 
   8   2   9        0.04       -0.52      6.85 o 
   1   3   9       21.05       23.95      2.83 o 
   2   3   9    11807.95    12306.47     64.00 o 
   3   3   9      124.45      141.17      6.31 o 
   4   3   9      254.06      279.10      8.88 o 
   5   3   9      165.10      201.53      9.59 o 
   6   3   9       48.41       31.80      7.55 o 
   7   3   9       70.28       54.54     11.08 o 
   8   3   9        9.05        6.71      8.10 o 
   0   4   9     5776.66     6211.52     45.54 o 
   1   4   9      477.16      482.72      6.62 o 
   2   4   9     3277.30     3372.98     21.98 o 
   3   4   9       87.61      114.80      6.36 o 
   4   4   9      288.74      277.51      8.61 o 
   5   4   9       20.95       19.05      5.67 o 
   6   4   9       70.25       77.00      8.73 o 
   7   4   9      246.33      154.78     27.02 o 
   8   4   9        9.53        6.60      8.51 o 
   1   5   9     1549.64     1590.69     13.00 o 
   2   5   9       88.80       93.60      4.61 o 
   3   5   9      134.88      178.18      7.05 o 
   4   5   9     2592.98     2547.17     29.97 o 
   5   5   9     1225.47     1115.43     16.09 o 
   6   5   9       11.80        4.60      7.01 o 
   7   5   9      127.01       96.84     17.78 o 
   8   5   9      106.18       80.28     20.20 o 
   0   6   9       16.33       21.15      4.27 o 
   1   6   9      245.34      254.28      5.62 o 
   2   6   9      421.33      411.57      7.35 o 
   3   6   9      127.38      138.93      5.92 o 
   4   6   9      154.74      167.45      7.85 o 
   5   6   9       61.32       66.62      7.00 o 
   6   6   9      320.73      332.04     14.68 o 
   7   6   9       15.68       15.50      9.36 o 
   8   6   9        8.28        9.67     10.50 o 
   1   7   9     4397.39     4498.98     25.99 o 
   2   7   9      168.62      150.32      5.60 o 
   3   7   9      227.03      269.47      6.85 o 
   4   7   9      788.00      778.36     13.76 o 
   5   7   9      121.21      124.43      8.82 o 
   6   7   9       26.61       37.24      8.50 o 
   7   7   9       54.05       38.16     10.31 o 
   8   7   9       14.23       13.13     12.00 o 
   0   8   9     4868.02     4726.44     38.58 o 
   1   8   9        2.99        5.86      2.80 o 
   2   8   9      134.49      177.72      5.76 o 
   3   8   9     1252.86     1092.06     13.29 o 
   4   8   9       97.13      112.91      7.77 o 
   5   8   9       50.62       51.82      7.28 o 
   6   8   9      159.54      159.10     11.06 o 
   7   8   9      164.68      200.84     18.58 o 
   8   8   9        3.77       26.73     13.90 o 
   1   9   9      453.33      423.27      6.82 o 
   2   9   9      553.84      466.32      7.84 o 
   3   9   9       41.57       60.14      5.77 o 
   4   9   9      298.73      289.70     10.18 o 
   5   9   9        4.88       -2.77      6.33 o 
   6   9   9      253.04      240.09     14.99 o 
   7   9   9      141.27      144.97     16.38 o 
   8   9   9       29.51       26.14     12.88 o 
   0  10   9     1806.61     1752.79     19.20 o 
   1  10   9      241.55      260.79      6.50 o 
   2  10   9       63.61       75.55      5.21 o 
   3  10   9      397.78      324.31      8.74 o 
   4  10   9        0.94       -3.41      5.51 o 
   5  10   9        0.35       10.40      7.03 o 
   6  10   9       71.24       65.07      8.59 o 
   7  10   9       22.74       34.74     10.56 o 
   8  10   9        0.57       -7.41     10.94 o 
   1  11   9      154.26      157.22      5.63 o 
   2  11   9       24.10       22.14      4.60 o 
   3  11   9      207.39      245.56      8.28 o 
   4  11   9      253.43      244.00     10.19 o 
   5  11   9       64.34       99.39      8.27 o 
   6  11   9        6.68       -1.00      6.48 o 
   7  11   9        6.96        1.87      9.18 o 
   8  11   9       37.18       53.27     13.64 o 
   0  12   9      437.91      327.39      9.30 o 
   1  12   9     1315.89     1242.18     16.21 o 
   2  12   9       28.70       32.16      4.98 o 
   3  12   9      912.77      897.95     12.81 o 
   4  12   9      200.66      202.47      9.26 o 
   5  12   9       33.12       31.13      6.82 o 
   6  12   9       59.25       54.76      8.29 o 
   7  12   9       12.67       24.91     10.52 o 
   1  13   9      580.41      565.73     10.14 o 
   2  13   9      671.77      626.58     10.92 o 
   3  13   9        2.64        3.63      5.01 o 
   4  13   9        9.92       15.52      5.56 o 
   5  13   9       18.72       37.64      7.17 o 
   6  13   9       41.30       44.62      7.90 o 
   7  13   9        5.95      -10.36     10.36 o 
   0  14   9      206.87      242.91     12.13 o 
   1  14   9       44.08       63.55      6.34 o 
   2  14   9       10.76        3.20      5.14 o 
   3  14   9      130.76      158.16      8.30 o 
   4  14   9       87.60       91.77      7.41 o 
   5  14   9       72.04       72.44      8.12 o 
   6  14   9       71.42       89.21     14.71 o 
   7  14   9       59.64       57.24     12.88 o 
   1  15   9       30.28       33.96      6.59 o 
   2  15   9      210.01      229.16      9.38 o 
   3  15   9       31.60       29.26      6.18 o 
   4  15   9      195.67      221.70     17.21 o 
   5  15   9       23.77       21.82      6.92 o 
   6  15   9      194.84      186.87     27.77 o 
   7  15   9       61.38       45.45     19.98 o 
   0  16   9      184.51      213.18     21.62 o 
   1  16   9        8.15       -3.13      5.84 o 
   2  16   9       18.98       28.41      7.13 o 
   3  16   9        4.09       -1.12      5.45 o 
   4  16   9       10.86       15.23      6.33 o 
   5  16   9       99.31       79.50     13.12 o 
   6  16   9      102.39       98.50     15.01 o 
   7  16   9       31.35       34.82     17.22 o 
   1  17   9       99.53      101.84     12.13 o 
   2  17   9      845.52      787.88     24.47 o 
   3  17   9       11.55       35.78      7.47 o 
   4  17   9       32.61       36.10      7.32 o 
   5  17   9        4.56        2.77      7.27 o 
   6  17   9        0.00       -0.39      8.28 o 
   0  18   9       22.58       25.66     13.02 o 
   1  18   9      109.83      177.61     12.84 o 
   2  18   9      115.37      125.08     10.31 o 
   3  18   9       47.30       43.65      9.75 o 
   4  18   9      198.42      223.66     18.36 o 
   5  18   9        1.14        5.99      7.40 o 
   6  18   9        7.85        9.07      8.82 o 
   1  19   9      173.02      174.16     15.25 o 
   2  19   9      151.51      172.69     12.86 o 
   3  19   9       81.59       88.66      9.98 o 
   4  19   9       18.46       13.95      7.79 o 
   5  19   9       47.48       47.60     10.17 o 
   6  19   9       11.75       29.87     11.36 o 
   0  20   9        0.02       14.65     13.11 o 
   1  20   9        7.03       17.89      9.86 o 
   2  20   9       25.64       39.86      9.72 o 
   3  20   9        4.80        1.30      8.63 o 
   4  20   9       82.56       71.48     10.29 o 
   5  20   9        0.02        4.37      8.84 o 
   1  21   9        1.67        0.34      9.50 o 
   2  21   9       20.13       30.65     10.00 o 
   3  21   9        2.80        5.05      9.44 o 
   4  21   9        0.09        6.52      9.24 o 
   5  21   9        2.74        5.92     10.63 o 
   0  22   9       71.14       83.79     17.86 o 
   1  22   9        2.07        9.50     11.32 o 
   2  22   9        1.31       -3.70      9.88 o 
   3  22   9        0.08        2.15      9.93 o 
   4  22   9        1.42       17.80     10.17 o 
   1  23   9       35.76       42.54     11.91 o 
   2  23   9       28.51       13.16     10.23 o 
   3  23   9        9.62       23.64     10.60 o 
   4  23   9        7.27       20.10     10.18 o 
   0  24   9        8.99        3.73     14.20 o 
   1  24   9        1.29       11.17     10.19 o 
   2  24   9       15.55       17.16     10.69 o 
   3  24   9        0.01        0.33      9.81 o 
   1  25   9       10.50        8.59     10.37 o 
   2  25   9        0.13       13.36     11.00 o 
   0  26   9       15.49       19.96     15.33 o 
   1  26   9        0.60       23.12     11.18 o 
   0   0  10     6153.24     6915.45     81.50 o 
   1   0  10      806.09     1006.28     18.60 o 
   2   0  10      860.41      893.49     13.35 o 
   3   0  10      924.11      933.78     16.03 o 
   4   0  10     1417.51     1216.90     23.66 o 
   5   0  10     1023.51     1101.03     26.80 o 
   6   0  10      868.75      839.82     31.31 o 
   7   0  10       18.04        1.27      9.49 o 
   8   0  10        0.29        5.76     10.55 o 
   1   1  10     3250.30     3394.71     20.62 o 
   2   1  10      312.13      273.80      5.98 o 
   3   1  10       80.73       73.23      4.49 o 
   4   1  10      423.95      408.95      9.55 o 
   5   1  10      452.69      502.69     12.54 o 
   6   1  10       60.33       53.47      7.90 o 
   7   1  10       46.53       34.69      7.55 o 
   8   1  10       57.10       29.52     10.98 o 
   0   2  10     2973.54     2695.89     24.86 o 
   1   2  10     5267.61     5185.12     28.25 o 
   2   2  10       82.63       94.22      4.19 o 
   3   2  10        0.17        1.74      3.50 o 
   4   2  10      958.35      879.09     13.30 o 
   5   2  10       32.62       49.09      7.25 o 
   6   2  10      154.47      112.67      9.59 o 
   7   2  10        8.51       16.06      7.33 o 
   8   2  10        8.37       -0.49      6.93 o 
   1   3  10      811.31      760.59      8.52 o 
   2   3  10     1144.13     1090.77     11.32 o 
   3   3  10      450.79      422.16      9.67 o 
   4   3  10      340.77      338.86      9.31 o 
   5   3  10      199.27      205.35      9.98 o 
   6   3  10      204.48      218.72     23.89 o 
   7   3  10       24.14       18.72      7.64 o 
   8   3  10       89.34       59.26     17.73 o 
   0   4  10     6746.71     6957.61     54.76 o 
   1   4  10     2168.44     2164.05     15.46 o 
   2   4  10      327.21      337.45      6.81 o 
   3   4  10      236.40      283.31      8.04 o 
   4   4  10     1585.07     1512.09     17.77 o 
   5   4  10      204.78      237.82     10.03 o 
   6   4  10       26.47       19.81      7.73 o 
   7   4  10       19.72       23.29      9.46 o 
   8   4  10        3.46       14.42      8.84 o 
   1   5  10       12.38       12.71      2.84 o 
   2   5  10     2832.34     2887.06     20.50 o 
   3   5  10     1771.99     1732.20     18.15 o 
   4   5  10      236.91      255.30      9.03 o 
   5   5  10        3.84        4.90      5.48 o 
   6   5  10        9.01       11.88      7.26 o 
   7   5  10       16.57       18.65      9.15 o 
   8   5  10        0.09       -3.49      8.54 o 
   0   6  10      230.09      216.25      7.82 o 
   1   6  10      542.77      540.27      7.47 o 
   2   6  10      202.32      212.00      6.33 o 
   3   6  10       15.59       15.62      3.69 o 
   4   6  10      205.84      224.51      9.57 o 
   5   6  10      188.32      224.92      9.78 o 
   6   6  10       74.99      101.04     10.52 o 
   7   6  10       68.10       64.48     11.15 o 
   8   6  10        0.56        1.04     10.42 o 
   1   7  10      457.54      454.32      7.08 o 
   2   7  10     5488.45     5435.29     32.57 o 
   3   7  10      464.38      418.48      8.20 o 
   4   7  10      339.78      314.42      9.45 o 
   5   7  10      206.05      230.62     10.60 o 
   6   7  10       24.27       24.90      7.86 o 
   7   7  10       92.64       68.52     12.51 o 
   8   7  10       23.50       13.80     12.35 o 
   0   8  10      665.77      643.70     12.19 o 
   1   8  10       12.50        5.03      2.92 o 
   2   8  10      489.30      441.72      7.83 o 
   3   8  10      112.26      137.67      6.14 o 
   4   8  10      269.37      285.60     10.89 o 
   5   8  10       60.07       72.21      8.69 o 
   6   8  10       12.95       23.51      8.15 o 
   7   8  10       20.39       29.74     11.84 o 
   8   8  10       15.07       13.94     11.48 o 
   1   9  10      445.27      481.76      9.43 o 
   2   9  10      159.59      182.24      6.29 o 
   3   9  10       93.84       98.59      6.81 o 
   4   9  10      245.84      263.18     10.59 o 
   5   9  10       96.88      106.72      8.52 o 
   6   9  10       19.59       37.72     10.05 o 
   7   9  10        8.62       21.00     11.82 o 
   8   9  10       49.61       44.09     13.50 o 
   0  10  10      913.88      889.47     16.17 o 
   1  10  10     1009.26      967.46     11.82 o 
   2  10  10      444.38      370.89      8.21 o 
   3  10  10       97.39       95.26      6.65 o 
   4  10  10      265.26      256.07     15.56 o 
   5  10  10       10.06       10.46      6.37 o 
   6  10  10      124.91      138.55     11.06 o 
   7  10  10       20.15       29.79     14.82 o 
   8  10  10        8.87        8.49     13.04 o 
   1  11  10       11.44       15.61      4.23 o 
   2  11  10      565.48      505.44      9.94 o 
   3  11  10       46.45       51.53      6.04 o 
   4  11  10       49.39       72.58      8.18 o 
   5  11  10        0.07       -3.33      6.04 o 
   6  11  10       49.04       47.07      8.13 o 
   7  11  10      126.52      132.66     15.92 o 
   8  11  10       27.41       35.44     17.64 o 
   0  12  10      102.53      112.34      7.38 o 
   1  12  10      265.48      237.52      7.98 o 
   2  12  10      183.95      178.92      7.48 o 
   3  12  10      309.03      266.27      8.65 o 
   4  12  10      782.00      732.87     15.17 o 
   5  12  10       10.43       16.20      8.98 o 
   6  12  10      128.77      131.51     13.79 o 
   7  12  10       77.10       59.83     12.62 o 
   1  13  10       11.91       15.55      4.63 o 
   2  13  10     2261.85     2157.22     20.27 o 
   3  13  10      173.52      189.31      9.57 o 
   4  13  10       66.39       69.70      7.74 o 
   5  13  10        3.74       -5.48      5.48 o 
   6  13  10      278.74      276.62     16.03 o 
   7  13  10       61.23       65.68     13.45 o 
   0  14  10     3710.08     3661.80     41.12 o 
   1  14  10        5.12       -0.38      5.32 o 
   2  14  10       99.66      119.41      7.78 o 
   3  14  10      529.47      564.06     19.14 o 
   4  14  10       33.24       54.47      7.47 o 
   5  14  10       40.65       34.17      7.01 o 
   6  14  10      126.49      176.83     15.66 o 
   7  14  10       27.35       20.82      9.55 o 
   1  15  10        4.71       10.96      5.94 o 
   2  15  10       42.93       58.49      7.47 o 
   3  15  10      459.55      469.73     12.47 o 
   4  15  10       34.41       43.15      7.17 o 
   5  15  10       20.08       26.54      7.21 o 
   6  15  10       23.99       19.87      8.01 o 
   7  15  10        0.01       11.59      9.78 o 
   0  16  10      200.93      242.58     18.90 o 
   1  16  10      107.83      133.99      9.46 o 
   2  16  10       12.66       18.57      6.46 o 
   3  16  10      115.65      119.42      7.96 o 
   4  16  10       71.83       53.34      7.50 o 
   5  16  10       47.12       37.83      7.83 o 
   6  16  10        0.75       14.86      8.34 o 
   1  17  10       18.25       22.87      8.80 o 
   2  17  10      629.84      581.71     14.90 o 
   3  17  10        0.03       -5.06      6.57 o 
   4  17  10       19.85        8.54      6.45 o 
   5  17  10        0.53       11.12      7.36 o 
   6  17  10        0.45        7.64      7.77 o 
   0  18  10      616.15      570.45     36.44 o 
   1  18  10      332.78      313.31     30.18 o 
   2  18  10        5.35       10.50      6.85 o 
   3  18  10        7.48       21.65      7.56 o 
   4  18  10       52.87       51.08      8.78 o 
   5  18  10       19.21       12.10      7.59 o 
   6  18  10        7.36       13.30      8.83 o 
   1  19  10      100.41       83.31     12.17 o 
   2  19  10       10.13       25.36     11.67 o 
   3  19  10       62.64       56.06      9.33 o 
   4  19  10       13.73       14.40      8.03 o 
   5  19  10        0.01       -7.61      7.61 o 
   6  19  10       24.20       27.76     21.95 o 
   0  20  10      386.57      313.28     71.34 o 
   1  20  10      100.50       92.39     12.67 o 
   2  20  10        0.36       -4.31      9.19 o 
   3  20  10       12.02       21.22      9.64 o 
   4  20  10        5.16       -6.41      8.04 o 
   5  20  10       29.89       38.52     12.24 o 
   1  21  10        0.22       -4.09      9.31 o 
   2  21  10        6.94       26.86     10.20 o 
   3  21  10       20.02       18.94      9.83 o 
   4  21  10      198.99      165.83     27.70 o 
   5  21  10       16.02       18.06      9.28 o 
   0  22  10        5.57        9.91     14.59 o 
   1  22  10        0.97        3.69      9.91 o 
   2  22  10        2.64        8.60     10.20 o 
   3  22  10       68.65       71.96     12.24 o 
   4  22  10        2.03        3.54     10.07 o 
   1  23  10        5.84        8.02     10.05 o 
   2  23  10       79.66       86.28     15.49 o 
   3  23  10        1.98        8.20     10.97 o 
   4  23  10        7.30        7.81     10.74 o 
   0  24  10       71.74       85.25     18.72 o 
   1  24  10        0.87        3.89     10.01 o 
   2  24  10       56.77       63.65     13.14 o 
   3  24  10        1.80       27.20     12.25 o 
   1  25  10       15.12       23.70     11.55 o 
   2  25  10        9.00       39.34     12.52 o 
   0  26  10        0.00        0.48     18.32 o 
   1   1  11     1820.44     1770.00     13.90 o 
   2   1  11     5127.60     4763.01     34.25 o 
   3   1  11        2.57        0.92      3.41 o 
   4   1  11     1241.74     1164.34     17.03 o 
   5   1  11      472.04      469.29     12.66 o 
   6   1  11      295.98      310.17     28.44 o 
   7   1  11       69.69       59.10     15.29 o 
   8   1  11       34.15       14.77      7.13 o 
   0   2  11     2238.57     2009.84     21.16 o 
   1   2  11       36.27       32.44      3.36 o 
   2   2  11      669.58      734.78      9.96 o 
   3   2  11        1.06        1.57      3.75 o 
   4   2  11     3123.70     2927.94     26.12 o 
   5   2  11       39.96       74.64      8.07 o 
   6   2  11       16.11       12.77      7.14 o 
   7   2  11       14.32        7.20      6.91 o 
   8   2  11       11.96        3.94      8.88 o 
   1   3  11      238.17      261.07      5.74 o 
   2   3  11      768.46      715.31      9.00 o 
   3   3  11       94.81      108.70      6.35 o 
   4   3  11      741.67      743.18     12.88 o 
   5   3  11      221.54      262.75     13.95 o 
   6   3  11       68.15       88.56      9.64 o 
   7   3  11        6.97        4.69      7.41 o 
   8   3  11       12.06       17.66      9.33 o 
   0   4  11      298.82      286.56      8.49 o 
   1   4  11      285.11      304.98      6.03 o 
   2   4  11      469.40      454.79      7.91 o 
   3   4  11       93.30       77.25      5.86 o 
   4   4  11       57.57       58.29      6.36 o 
   5   4  11      169.40      182.84     11.81 o 
   6   4  11        8.04       -4.18      6.59 o 
   7   4  11        4.91       12.93      8.89 o 
   8   4  11        6.02        8.63      9.33 o 
   1   5  11      693.55      690.26      8.56 o 
   2   5  11      107.52      139.75      5.73 o 
   3   5  11     1414.28     1413.59     16.67 o 
   4   5  11     1817.94     1830.74     21.75 o 
   5   5  11       19.80        3.20      5.55 o 
   6   5  11       12.73       25.25      8.19 o 
   7   5  11        2.49       -4.82      8.02 o 
   8   5  11        7.48       11.99      9.22 o 
   0   6  11      512.16      621.39     11.76 o 
   1   6  11      245.72      209.49      5.55 o 
   2   6  11        2.62        5.34      3.54 o 
   3   6  11     1167.42     1172.47     19.83 o 
   4   6  11       18.66       22.94      5.72 o 
   5   6  11       19.99       26.40      6.29 o 
   6   6  11      523.31      518.65     19.99 o 
   7   6  11        3.07        2.33      9.00 o 
   8   6  11       16.92       16.72     11.68 o 
   1   7  11       67.48       91.77      5.03 o 
   2   7  11      123.78      124.51      5.82 o 
   3   7  11        6.34       11.39      4.04 o 
   4   7  11       98.44       97.52      7.86 o 
   5   7  11       40.93       51.65      8.19 o 
   6   7  11       11.91        7.29      8.50 o 
   7   7  11       19.15       17.82      9.95 o 
   8   7  11        4.13        1.53     11.43 o 
   0   8  11     4418.38     4315.75     37.52 o 
   1   8  11        0.17        0.56      3.37 o 
   2   8  11     1509.42     1467.63     15.68 o 
   3   8  11     1511.20     1516.32     17.50 o 
   4   8  11     1101.26     1002.51     16.61 o 
   5   8  11       23.82       42.62      7.11 o 
   6   8  11      194.40      195.15     14.83 o 
   7   8  11       22.48       38.19     12.99 o 
   8   8  11        1.20       21.05     17.89 o 
   1   9  11      150.99      184.85      6.63 o 
   2   9  11     1729.78     1615.20     23.58 o 
   3   9  11      969.16      934.07     13.16 o 
   4   9  11       51.65       37.16      6.79 o 
   5   9  11      207.98      213.89     10.49 o 
   6   9  11        9.57       12.14      8.46 o 
   7   9  11       18.50       24.31     12.74 o 
   8   9  11       33.74       27.12     12.77 o 
   0  10  11      343.64      341.64     10.24 o 
   1  10  11        0.29        4.69      3.85 o 
   2  10  11        9.23        8.37      4.25 o 
   3  10  11       55.23       52.33      5.98 o 
   4  10  11       21.66       25.80      6.53 o 
   5  10  11       20.54        4.89      6.07 o 
   6  10  11       51.55       43.78     10.07 o 
   7  10  11       13.85       19.93     12.58 o 
   8  10  11        2.01       -4.56     24.68 o 
   1  11  11      169.23      230.20      7.16 o 
   2  11  11      126.75      119.75      6.46 o 
   3  11  11      142.17      176.38      8.08 o 
   4  11  11       60.37       80.76      7.86 o 
   5  11  11      199.51      169.36     20.84 o 
   6  11  11       36.08       21.72      7.31 o 
   7  11  11        0.96       24.63     11.60 o 
   0  12  11     2394.78     2228.27     26.46 o 
   1  12  11      147.68      170.39      6.95 o 
   2  12  11        2.47        0.66      4.86 o 
   3  12  11      239.56      201.21      9.38 o 
   4  12  11       25.86       47.77     15.46 o 
   5  12  11       10.05       12.46      6.19 o 
   6  12  11       61.55       70.37      9.52 o 
   7  12  11       10.96        9.18     12.36 o 
   1  13  11       42.17       26.52      4.86 o 
   2  13  11      115.39      115.81      7.13 o 
   3  13  11       19.21       16.41      5.84 o 
   4  13  11       71.40       54.92      7.59 o 
   5  13  11       26.20       13.53      6.22 o 
   6  13  11       33.77       28.93      7.98 o 
   7  13  11       44.37       35.57      9.96 o 
   0  14  11       34.27       53.55      9.51 o 
   1  14  11       61.45       75.20      6.53 o 
   2  14  11      358.45      349.49     12.90 o 
   3  14  11       81.91       99.76      8.51 o 
   4  14  11        0.59       -2.88      6.08 o 
   5  14  11        4.42       -2.92      5.56 o 
   6  14  11       48.89       43.40     11.41 o 
   7  14  11        1.22       -0.70      8.73 o 
   1  15  11       77.61      105.47      7.64 o 
   2  15  11      625.02      591.35     13.98 o 
   3  15  11       37.03       20.05      6.11 o 
   4  15  11       38.35       35.94      6.99 o 
   5  15  11       17.73       11.92      6.31 o 
   6  15  11       19.08       12.62      7.17 o 
   7  15  11        5.58        6.43      9.31 o 
   0  16  11        0.01       -0.53      8.70 o 
   1  16  11       26.45       20.86      7.27 o 
   2  16  11      414.99      356.00     15.42 o 
   3  16  11        9.61        9.53      6.43 o 
   4  16  11        4.66        2.09      6.06 o 
   5  16  11       47.30       38.43      9.87 o 
   6  16  11       39.01       44.23     12.69 o 
   1  17  11        3.57       -7.05      7.05 o 
   2  17  11       27.26       32.33      6.61 o 
   3  17  11       90.82       93.96     11.07 o 
   4  17  11       15.58        8.21      6.79 o 
   5  17  11        9.25        2.59      7.28 o 
   6  17  11       59.22       53.52     15.28 o 
   0  18  11      231.24      249.26     52.96 o 
   1  18  11       20.43       17.07      9.79 o 
   2  18  11        6.37        6.50      6.69 o 
   3  18  11        7.67        5.79      7.16 o 
   4  18  11      102.98       85.38     17.73 o 
   5  18  11       70.14       59.95     11.78 o 
   6  18  11        0.47       21.28      9.31 o 
   1  19  11        0.03       -5.60      8.70 o 
   2  19  11      582.63      514.10     58.05 o 
   3  19  11        0.01       10.18      7.47 o 
   4  19  11      112.76      105.87     19.76 o 
   5  19  11       32.07       38.20     10.08 o 
   0  20  11      239.14      228.90     49.91 o 
   1  20  11        1.18       -3.17      8.84 o 
   2  20  11       13.07       19.06     10.28 o 
   3  20  11       22.36       18.76      9.05 o 
   4  20  11       91.92       95.87     18.13 o 
   5  20  11        8.56       27.38      9.19 o 
   1  21  11        2.13       -6.31      9.68 o 
   2  21  11       52.42       65.39     12.58 o 
   3  21  11        8.73       11.01      9.37 o 
   4  21  11       42.42       33.17     10.92 o 
   5  21  11       11.51        9.12     22.24 o 
   0  22  11       40.80       24.83     14.74 o 
   1  22  11        1.15       -4.73      9.13 o 
   2  22  11        1.48        2.66     10.52 o 
   3  22  11        0.49        4.83     10.88 o 
   4  22  11       32.32       36.02     12.41 o 
   1  23  11        0.92        1.10     10.01 o 
   2  23  11        8.25       16.86     10.78 o 
   3  23  11        0.11        1.08     10.47 o 
   0  24  11        1.89       -5.29     14.09 o 
   1  24  11        1.44       13.03     11.07 o 
   2  24  11        1.92       16.10     11.74 o 
   3  24  11        0.19       11.18     35.60 o 
   1  25  11        0.12        9.22     10.32 o 
   0   0  12     2476.06     2708.75     37.15 o 
   1   0  12     4317.39     4700.57     38.69 o 
   2   0  12     3261.32     3320.50     35.19 o 
   3   0  12     4782.82     4698.17     60.15 o 
   4   0  12      455.80      409.26     16.29 o 
   5   0  12      732.23      751.06     40.25 o 
   6   0  12       52.05       64.07     12.15 o 
   7   0  12      182.32      158.46     69.08 o 
   8   0  12        2.40       -5.19     12.04 o 
   1   1  12        0.15        9.99      2.97 o 
   2   1  12      311.51      290.88      6.46 o 
   3   1  12      344.44      348.54      8.83 o 
   4   1  12      315.19      362.37     11.53 o 
   5   1  12       85.67      129.21      9.50 o 
   6   1  12       74.02       74.12      9.19 o 
   7   1  12       66.82       31.42     11.20 o 
   8   1  12        1.23        5.56      8.16 o 
   0   2  12     1474.61     1467.29     18.17 o 
   1   2  12      935.38      825.68      9.55 o 
   2   2  12      677.65      622.80      8.58 o 
   3   2  12      285.32      272.87      9.81 o 
   4   2  12       74.50       91.54      8.13 o 
   5   2  12      211.89      198.33     10.45 o 
   6   2  12       12.72       19.71      7.55 o 
   7   2  12        7.93        0.49      7.55 o 
   8   2  12        0.09        3.33      8.69 o 
   1   3  12       59.36       62.28      4.07 o 
   2   3  12      121.69      117.23      5.50 o 
   3   3  12       50.58       72.33      5.93 o 
   4   3  12     1326.49     1210.94     19.30 o 
   5   3  12     1102.95     1131.27     18.49 o 
   6   3  12      292.54      329.45     14.06 o 
   7   3  12        0.06        0.08      7.28 o 
   8   3  12        2.41        6.52      8.60 o 
   0   4  12      356.82      311.96      9.04 o 
   1   4  12      946.71      818.72      9.59 o 
   2   4  12      319.74      291.57      7.08 o 
   3   4  12      495.48      451.92     10.15 o 
   4   4  12     1064.40     1040.52     15.43 o 
   5   4  12      177.33      201.62     10.69 o 
   6   4  12       54.33       43.29      8.20 o 
   7   4  12       45.16       35.71      9.29 o 
   8   4  12       26.04       21.83      9.79 o 
   1   5  12      182.84      210.95      5.92 o 
   2   5  12       68.07       72.98      5.20 o 
   3   5  12      315.19      309.10      8.37 o 
   4   5  12        5.59        4.72      5.14 o 
   5   5  12      186.16      225.99     12.13 o 
   6   5  12       22.47       28.94      8.49 o 
   7   5  12      146.12      118.36     19.94 o 
   8   5  12        3.17       -0.55      8.89 o 
   0   6  12      194.37      225.05      8.65 o 
   1   6  12       91.24      105.04      5.35 o 
   2   6  12      422.05      419.23      8.72 o 
   3   6  12      699.90      628.80     10.98 o 
   4   6  12     1190.49     1117.70     16.32 o 
   5   6  12        0.19       -2.23      6.74 o 
   6   6  12       76.51       92.15     14.82 o 
   7   6  12      253.69      217.78     45.50 o 
   8   6  12       37.32       42.22     11.50 o 
   1   7  12     2722.51     2584.69     20.26 o 
   2   7  12      190.35      246.73      7.59 o 
   3   7  12      143.79      148.52      6.66 o 
   4   7  12      275.91      304.82     12.20 o 
   5   7  12      370.90      334.31     12.60 o 
   6   7  12       18.04       12.22      8.98 o 
   7   7  12      133.31      119.56     13.75 o 
   8   7  12       11.05        7.20     11.94 o 
   0   8  12       76.42       97.01      7.17 o 
   1   8  12      189.70      231.55      7.18 o 
   2   8  12      802.21      805.72     11.32 o 
   3   8  12        0.65       -0.81      4.63 o 
   4   8  12      433.28      420.99     11.87 o 
   5   8  12       46.23       61.04      7.89 o 
   6   8  12        2.99        0.71      8.06 o 
   7   8  12       47.21       72.43     19.21 o 
   8   8  12       33.53       47.46     18.59 o 
   1   9  12      148.19      158.28      6.63 o 
   2   9  12      295.94      303.67      8.09 o 
   3   9  12       60.70       73.44      6.90 o 
   4   9  12      667.48      590.06     20.93 o 
   5   9  12      423.50      448.62     13.06 o 
   6   9  12        7.96        2.78      7.74 o 
   7   9  12        0.03        2.76     11.75 o 
   0  10  12      812.72      816.82     26.92 o 
   1  10  12      415.81      402.26      9.14 o 
   2  10  12      414.30      415.01      9.18 o 
   3  10  12        1.64        6.88      5.42 o 
   4  10  12      238.81      230.02     13.49 o 
   5  10  12        1.41        6.77      6.46 o 
   6  10  12      177.29      159.94     17.61 o 
   7  10  12      101.91      126.62     16.42 o 
   1  11  12       75.15       95.16      6.22 o 
   2  11  12      187.74      236.71     12.67 o 
   3  11  12      626.62      578.35     12.42 o 
   4  11  12      286.81      293.04     26.96 o 
   5  11  12      240.14      219.65     31.22 o 
   6  11  12        6.67        6.02      7.53 o 
   7  11  12       99.58      107.27     15.43 o 
   0  12  12       54.31       85.33      8.56 o 
   1  12  12      205.84      231.14      8.70 o 
   2  12  12       66.70       57.70      6.27 o 
   3  12  12      416.32      380.62     16.33 o 
   4  12  12        6.67        1.38      6.71 o 
   5  12  12       14.08       12.75      6.51 o 
   6  12  12        4.16        7.32      7.59 o 
   7  12  12       38.11       51.09     12.79 o 
   1  13  12      287.67      306.70      8.82 o 
   2  13  12      364.19      376.55      9.75 o 
   3  13  12       35.00       40.75      6.69 o 
   4  13  12       38.53       21.71      6.85 o 
   5  13  12       94.00       77.98     11.81 o 
   6  13  12        7.39       24.06      7.78 o 
   7  13  12       19.41       10.83     10.60 o 
   0  14  12        6.06       27.00      8.57 o 
   1  14  12      181.66      186.12      8.32 o 
   2  14  12      208.65      181.58      8.37 o 
   3  14  12      700.15      658.75     15.66 o 
   4  14  12      425.53      387.09     16.23 o 
   5  14  12       23.66       24.25      6.71 o 
   6  14  12      131.36      105.11     19.16 o 
   7  14  12       91.57       96.06     26.37 o 
   1  15  12       61.72       82.11      7.90 o 
   2  15  12      139.04      152.39     12.05 o 
   3  15  12       11.12       13.26      6.02 o 
   4  15  12       72.79       63.46      7.82 o 
   5  15  12       17.54       21.72      6.50 o 
   6  15  12        7.86       13.91      7.01 o 
   0  16  12      146.53      153.59     13.65 o 
   1  16  12        8.13        5.07      6.96 o 
   2  16  12       27.80       23.09      6.61 o 
   3  16  12       18.82       14.95      6.35 o 
   4  16  12        0.78        2.37      6.28 o 
   5  16  12        8.53       13.22      6.33 o 
   6  16  12        7.00       13.57      7.00 o 
   1  17  12       23.08       21.46      7.92 o 
   2  17  12       17.21       13.12      6.28 o 
   3  17  12       36.26       26.62      7.09 o 
   4  17  12       48.17       45.63      8.50 o 
   5  17  12        1.68        6.23      6.53 o 
   6  17  12       11.37       14.87      7.86 o 
   0  18  12       29.83       15.46     13.70 o 
   1  18  12        0.56       -3.76      9.10 o 
   2  18  12       10.64       10.43      7.90 o 
   3  18  12       82.19       75.03     11.63 o 
   4  18  12        1.40        4.23      7.80 o 
   5  18  12        0.64        2.62      7.55 o 
   1  19  12       38.75       19.35      9.77 o 
   2  19  12        0.23        7.20      7.81 o 
   3  19  12        3.69        0.04      7.43 o 
   4  19  12       18.99       13.57      8.30 o 
   5  19  12       10.45       15.96     10.11 o 
   0  20  12       65.70       57.45     18.44 o 
   1  20  12        6.45       -3.69      8.60 o 
   2  20  12       50.22       49.36     11.67 o 
   3  20  12       57.06       47.32      9.82 o 
   4  20  12        5.10        5.13      8.31 o 
   5  20  12       31.97       15.96      8.79 o 
   1  21  12       62.59       51.68     11.46 o 
   2  21  12        8.82        3.77      9.91 o 
   3  21  12        0.73       13.05     10.39 o 
   4  21  12       27.50       28.59     14.66 o 
   0  22  12        0.03      -12.35     12.35 o 
   1  22  12        6.68       11.49     10.57 o 
   2  22  12       12.58       18.92     11.28 o 
   3  22  12       30.50       32.80     11.61 o 
   4  22  12       35.86       40.69     14.95 o 
   1  23  12        2.93       11.33     11.24 o 
   2  23  12       33.06       35.22     12.35 o 
   3  23  12        1.36        2.92     10.83 o 
   0  24  12       31.07       30.29     17.57 o 
   1  24  12       16.54       28.59     11.54 o 
   2  24  12        6.73       11.97     10.53 o 
   1  25  12        4.99       11.18     14.92 o 
   1   1  13     3538.64     3594.49     23.25 o 
   2   1  13       56.60       64.50      4.45 o 
   3   1  13        1.15        0.27      5.11 o 
   4   1  13      269.24      299.42     11.64 o 
   5   1  13      217.14      229.35     11.33 o 
   6   1  13       11.73       11.91      7.19 o 
   7   1  13        3.08       -0.53      7.12 o 
   8   1  13        3.70        3.42      6.95 o 
   0   2  13        4.30       22.91      4.86 o 
   1   2  13     1669.51     1631.26     14.28 o 
   2   2  13       95.17      125.89      5.81 o 
   3   2  13     1421.58     1337.58     17.69 o 
   4   2  13       58.63       78.09      8.91 o 
   5   2  13      291.70      350.37     12.86 o 
   6   2  13       51.13       30.76      7.97 o 
   7   2  13       23.46       10.07      7.45 o 
   8   2  13        0.01        2.92      8.66 o 
   1   3  13      339.50      324.77      7.33 o 
   2   3  13       83.88      129.19      5.93 o 
   3   3  13       29.46       36.31      5.65 o 
   4   3  13        5.06        7.85      6.09 o 
   5   3  13       42.51       45.08      8.03 o 
   6   3  13       31.45       35.11      8.19 o 
   7   3  13       81.78       55.61     12.05 o 
   8   3  13       12.68       12.22     11.94 o 
   0   4  13      118.20      124.38      7.38 o 
   1   4  13       12.34        8.56      3.32 o 
   2   4  13      950.63      973.37     12.05 o 
   3   4  13      365.94      336.86      9.82 o 
   4   4  13      185.86      271.51     11.13 o 
   5   4  13      193.89      217.91     12.06 o 
   6   4  13       22.38       25.13      8.11 o 
   7   4  13       68.95       54.07     13.31 o 
   8   4  13       26.07       30.32     10.05 o 
   1   5  13     1496.02     1496.71     14.84 o 
   2   5  13     1762.61     1690.41     16.19 o 
   3   5  13      130.21      146.28      8.55 o 
   4   5  13       28.20       27.15      5.98 o 
   5   5  13      791.88      814.57     16.65 o 
   6   5  13       13.73       26.79      8.73 o 
   7   5  13       54.22       39.91     10.72 o 
   8   5  13        1.15        5.58      9.62 o 
   0   6  13     1185.76     1247.51     17.90 o 
   1   6  13       12.64       21.70      4.19 o 
   2   6  13      426.67      474.52      9.06 o 
   3   6  13      291.31      313.35      8.90 o 
   4   6  13       19.64       31.15      6.33 o 
   5   6  13       74.89      104.52     10.08 o 
   6   6  13        2.85       -3.55      8.99 o 
   7   6  13       27.55       54.42     12.17 o 
   8   6  13       20.65        6.43     10.75 o 
   1   7  13      631.89      586.04      9.70 o 
   2   7  13      470.49      427.44      8.83 o 
   3   7  13     1089.29     1063.49     14.50 o 
   4   7  13       30.07       39.25      6.62 o 
   5   7  13      282.57      283.40     15.28 o 
   6   7  13      177.77      205.88     12.81 o 
   7   7  13      131.68      122.12     25.58 o 
   8   7  13        0.14        5.15     14.49 o 
   0   8  13        0.16        2.84      4.97 o 
   1   8  13      409.89      354.04      8.23 o 
   2   8  13       59.68       64.24      5.92 o 
   3   8  13     1386.88     1312.14     16.26 o 
   4   8  13        6.91        6.24      6.05 o 
   5   8  13       22.18       43.07      7.87 o 
   6   8  13        3.15        2.06      7.85 o 
   7   8  13       36.91       50.99     13.58 o 
   1   9  13      843.05      776.92     11.46 o 
   2   9  13      237.92      255.39      9.48 o 
   3   9  13       14.84       21.45      5.76 o 
   4   9  13      278.35      249.75     13.19 o 
   5   9  13       55.47       84.12      8.61 o 
   6   9  13       27.36       15.04      9.06 o 
   7   9  13      162.85      157.82     26.43 o 
   0  10  13      350.24      414.51     13.53 o 
   1  10  13      342.26      333.72      8.58 o 
   2  10  13      167.57      224.13     10.05 o 
   3  10  13      165.45      181.26      8.94 o 
   4  10  13       66.87       68.79      7.81 o 
   5  10  13        2.55        3.00      6.28 o 
   6  10  13        4.39        4.30      9.83 o 
   7  10  13        2.41       11.33     12.66 o 
   1  11  13      271.16      286.57     10.41 o 
   2  11  13       60.72       71.25      6.67 o 
   3  11  13       25.71       24.20      6.48 o 
   4  11  13       10.82        9.84      6.24 o 
   5  11  13        1.87       -2.50      6.80 o 
   6  11  13        9.69       11.86     10.86 o 
   7  11  13       14.63       38.55     13.17 o 
   0  12  13     1196.84     1110.53     23.42 o 
   1  12  13      551.87      522.41     11.12 o 
   2  12  13        0.11       -4.90      4.90 o 
   3  12  13      236.46      239.57     13.99 o 
   4  12  13        4.78       13.53      7.66 o 
   5  12  13        3.24        1.76      7.04 o 
   6  12  13       10.72       10.95      7.65 o 
   7  12  13       58.85       57.30     19.94 o 
   1  13  13      118.09      149.93      7.87 o 
   2  13  13        7.56       15.48      5.88 o 
   3  13  13      562.44      543.94     15.23 o 
   4  13  13      256.76      190.81     31.06 o 
   5  13  13       20.86       17.87      6.87 o 
   6  13  13       56.04       49.65      8.33 o 
   7  13  13        7.14       12.73     11.24 o 
   0  14  13      200.52      264.47     15.93 o 
   1  14  13       41.53       39.40      6.48 o 
   2  14  13        5.89       -0.39      5.69 o 
   3  14  13       87.01       99.39      9.30 o 
   4  14  13       35.47       20.92      6.44 o 
   5  14  13        4.96        1.18      6.28 o 
   6  14  13       12.25       13.38      7.04 o 
   1  15  13       17.15       15.33      5.95 o 
   2  15  13      274.46      242.52     17.84 o 
   3  15  13       25.09       23.70      6.14 o 
   4  15  13       87.48       57.76     11.18 o 
   5  15  13       91.09       81.57     17.19 o 
   6  15  13        0.87        4.05      7.92 o 
   0  16  13      207.14      198.17     20.44 o 
   1  16  13      119.59      159.00     10.47 o 
   2  16  13        3.32        4.89      6.70 o 
   3  16  13       14.58       13.85      6.55 o 
   4  16  13      111.41       84.89     17.19 o 
   5  16  13       11.15        4.43      6.53 o 
   6  16  13        0.03       -0.16      6.20 o 
   1  17  13        0.02        1.88      7.14 o 
   2  17  13        5.08       17.44      6.59 o 
   3  17  13        2.03        8.38      6.71 o 
   4  17  13        0.89        0.68      6.12 o 
   5  17  13        0.11       -6.11      6.38 o 
   6  17  13        1.12       -6.77      7.44 o 
   0  18  13        1.31       14.08     13.69 o 
   1  18  13      217.61      160.03     19.82 o 
   2  18  13        5.22       -2.51      6.61 o 
   3  18  13       16.41       21.36      7.24 o 
   4  18  13        0.59       -6.39      6.39 o 
   5  18  13        7.81        8.41      7.70 o 
   1  19  13       84.72       60.88     11.05 o 
   2  19  13        7.15        3.20      7.71 o 
   3  19  13        0.54        3.94      7.68 o 
   4  19  13       22.86       23.98      8.69 o 
   5  19  13       42.01       24.18      8.77 o 
   0  20  13       21.30        9.65     13.96 o 
   1  20  13        8.55        8.03      9.69 o 
   2  20  13       25.24       13.93      8.42 o 
   3  20  13        1.82       10.46      9.84 o 
   4  20  13        2.91        8.59      9.35 o 
   1  21  13        5.08        5.87     10.45 o 
   2  21  13        2.34        3.56     10.20 o 
   3  21  13        1.52        6.57      9.92 o 
   4  21  13       18.52       22.68     10.59 o 
   0  22  13        0.36       -6.68     12.68 o 
   1  22  13       39.44       37.84     10.82 o 
   2  22  13        8.74       19.20     10.80 o 
   3  22  13       14.89       22.74     10.83 o 
   1  23  13       27.22       28.98     11.26 o 
   2  23  13       14.46       34.48     18.62 o 
   3  23  13       16.90       20.98     17.94 o 
   0  24  13        0.20       12.25     21.05 o 
   1  24  13        3.14       15.40     11.42 o 
   0   0  14     4270.59     4302.22     53.66 o 
   1   0  14      431.96      446.91     11.24 o 
   2   0  14      689.04      580.16     12.85 o 
   3   0  14        7.90       13.09      8.17 o 
   4   0  14      942.56      969.44     28.34 o 
   5   0  14        0.82        5.97     10.26 o 
   6   0  14       51.59       36.73     11.33 o 
   7   0  14       56.82       37.40     18.56 o 
   8   0  14       36.72       20.75     10.85 o 
   1   1  14      232.29      285.30      6.81 o 
   2   1  14      733.06      714.37     10.56 o 
   3   1  14      306.10      347.06     11.86 o 
   4   1  14       19.36       34.13      7.94 o 
   5   1  14       78.38      100.21      9.51 o 
   6   1  14       41.61       56.74      9.13 o 
   7   1  14       21.34       12.35      7.39 o 
   8   1  14       25.87       23.19      8.29 o 
   0   2  14      739.04      748.02     13.92 o 
   1   2  14       93.42      129.68      5.62 o 
   2   2  14      409.80      390.01      8.46 o 
   3   2  14      417.02      389.49     11.29 o 
   4   2  14        6.88       14.31      6.74 o 
   5   2  14       74.93      103.06      9.49 o 
   6   2  14        0.12        0.58      7.55 o 
   7   2  14        9.72        3.94      7.68 o 
   8   2  14        9.89       13.74      8.98 o 
   1   3  14     2982.02     2850.98     20.62 o 
   2   3  14      220.07      207.80      7.27 o 
   3   3  14     2187.89     2056.62     23.18 o 
   4   3  14       23.25       38.77      7.45 o 
   5   3  14      300.29      261.93     13.05 o 
   6   3  14       33.30       21.64      8.18 o 
   7   3  14       24.51       10.45      8.86 o 
   8   3  14       40.22       38.71     11.16 o 
   0   4  14      314.93      347.49     10.33 o 
   1   4  14       75.89      106.61      5.83 o 
   2   4  14      273.37      271.95      7.88 o 
   3   4  14       51.87       47.75      6.12 o 
   4   4  14      479.99      464.07     12.89 o 
   5   4  14       29.67       36.10      7.85 o 
   6   4  14       22.26       45.90      9.79 o 
   7   4  14       87.12       80.35     17.45 o 
   8   4  14        9.05       18.43      9.76 o 
   1   5  14       92.16       89.86      5.67 o 
   2   5  14      151.80      175.71      7.08 o 
   3   5  14        3.68        0.11      4.84 o 
   4   5  14       59.40       89.96      8.72 o 
   5   5  14      286.72      303.04     12.71 o 
   6   5  14       33.19       37.74     10.04 o 
   7   5  14       52.16       63.72     21.44 o 
   8   5  14        0.60       22.88     15.29 o 
   0   6  14      295.52      284.64     14.18 o 
   1   6  14      667.72      564.10      9.88 o 
   2   6  14       67.55       72.49      5.79 o 
   3   6  14        0.03        2.04      4.83 o 
   4   6  14       57.85       58.51      7.16 o 
   5   6  14       59.89       60.08      9.29 o 
   6   6  14       34.24       61.89      9.82 o 
   7   6  14        0.02       -3.97     11.01 o 
   1   7  14       18.10       22.07      4.58 o 
   2   7  14      366.58      348.66      8.67 o 
   3   7  14      418.18      398.84     10.02 o 
   4   7  14        1.39       -3.98      5.91 o 
   5   7  14       37.59       36.61      8.73 o 
   6   7  14        1.56        1.10      7.93 o 
   7   7  14       57.38       64.77     12.17 o 
   0   8  14      887.46      804.35     17.32 o 
   1   8  14     3389.57     3199.77     33.67 o 
   2   8  14      296.71      281.60      8.62 o 
   3   8  14      347.92      304.48      9.58 o 
   4   8  14       43.13       23.64      6.89 o 
   5   8  14       19.06       23.45      8.11 o 
   6   8  14       63.74       83.61     10.77 o 
   7   8  14        6.92       17.17     11.96 o 
   1   9  14      207.48      231.71      8.28 o 
   2   9  14       10.61       11.22      4.75 o 
   3   9  14        3.92        1.55      5.44 o 
   4   9  14        0.03        0.93      6.15 o 
   5   9  14        5.96        4.79      7.41 o 
   6   9  14       18.02       41.83      9.56 o 
   7   9  14       28.19       35.16     14.31 o 
   0  10  14      782.85      759.78     17.59 o 
   1  10  14      959.21      927.89     13.01 o 
   2  10  14      438.75      452.29     10.55 o 
   3  10  14      787.01      790.86     14.51 o 
   4  10  14       41.12       64.46      7.97 o 
   5  10  14      211.77      208.78     19.93 o 
   6  10  14        0.60       -3.89      9.16 o 
   7  10  14       33.84       65.73     15.25 o 
   1  11  14      275.92      299.63     10.26 o 
   2  11  14      296.61      337.52      9.77 o 
   3  11  14        1.99       -1.37      5.64 o 
   4  11  14      162.96      158.98     19.76 o 
   5  11  14       17.09       15.08      7.24 o 
   6  11  14       25.34       13.15      9.89 o 
   7  11  14      144.31      160.62     18.81 o 
   0  12  14       36.15       68.14     12.29 o 
   1  12  14       74.51       78.56      6.95 o 
   2  12  14       90.87       93.10      7.81 o 
   3  12  14      489.16      442.25     13.37 o 
   4  12  14       40.94       18.88      6.97 o 
   5  12  14       47.55       39.29      8.44 o 
   6  12  14        6.86        2.83      8.96 o 
   7  12  14        0.72       11.18     11.65 o 
   1  13  14       75.19      120.90      8.39 o 
   2  13  14      226.93      199.54      8.88 o 
   3  13  14       39.45       38.77      6.90 o 
   4  13  14        4.41       19.35      7.42 o 
   5  13  14       17.58       11.04      6.50 o 
   6  13  14        0.68        4.30      8.68 o 
   0  14  14        8.17        6.00      8.10 o 
   1  14  14      491.98      513.74     12.15 o 
   2  14  14      104.63      104.32      7.07 o 
   3  14  14        7.47       12.82      5.86 o 
   4  14  14       32.57       14.02      6.11 o 
   5  14  14       18.49       12.72      6.29 o 
   6  14  14       19.86       12.88      7.05 o 
   1  15  14      488.06      513.77     12.95 o 
   2  15  14       53.09       41.66      7.26 o 
   3  15  14        2.09        0.08      5.85 o 
   4  15  14        5.81       -3.15      6.29 o 
   5  15  14        3.28        4.92      6.17 o 
   6  15  14       13.63        9.52      6.96 o 
   0  16  14        0.68       11.61      9.03 o 
   1  16  14        2.90       11.66      7.40 o 
   2  16  14       39.45       29.43      7.74 o 
   3  16  14       47.51       45.21      8.59 o 
   4  16  14       13.71        8.66      6.09 o 
   5  16  14       12.97       15.04      6.38 o 
   6  16  14        3.32        3.18      6.78 o 
   1  17  14      202.34      180.40     13.63 o 
   2  17  14       95.90       69.90      8.56 o 
   3  17  14       63.50       38.24     10.54 o 
   4  17  14      149.09       93.18     20.23 o 
   5  17  14        0.87       -5.46      5.99 o 
   0  18  14      685.28      548.41     48.96 o 
   1  18  14      253.41      192.19     18.77 o 
   2  18  14       10.11       14.85      6.56 o 
   3  18  14        9.68        5.47      7.10 o 
   4  18  14       18.99       28.30     11.43 o 
   5  18  14       55.18       43.59     13.26 o 
   1  19  14        2.46       -3.24      9.74 o 
   2  19  14       22.31       24.64      8.33 o 
   3  19  14       40.23       40.09     10.92 o 
   4  19  14       16.83       10.90      8.12 o 
   5  19  14        0.89       12.14      9.54 o 
   0  20  14      124.24       66.07     27.67 o 
   1  20  14       80.41       44.83     10.45 o 
   2  20  14        0.18       -1.19      8.14 o 
   3  20  14       87.14       76.23     17.46 o 
   4  20  14       15.45       16.19      9.16 o 
   1  21  14       37.02       19.93     11.99 o 
   2  21  14       23.55       21.05      9.04 o 
   3  21  14        0.19        5.75     10.51 o 
   4  21  14        0.90       12.82     15.56 o 
   0  22  14       13.20        1.30     14.61 o 
   1  22  14       18.29       10.25      9.73 o 
   2  22  14       13.05       11.04     11.29 o 
   3  22  14        2.87       26.17     18.69 o 
   1  23  14       19.93       19.30      9.08 o 
   2  23  14        2.90        1.11     11.12 o 
   0  24  14        1.72       -2.71     15.08 o 
   1   1  15       57.68       57.94      4.77 o 
   2   1  15      830.82      744.18     11.26 o 
   3   1  15       60.19       46.54      7.25 o 
   4   1  15      453.96      453.23     14.23 o 
   5   1  15       14.35       25.00      8.56 o 
   6   1  15       23.51       23.51      8.38 o 
   7   1  15       20.31       11.32      8.49 o 
   0   2  15     3421.03     3410.92     33.55 o 
   1   2  15        1.11        2.01      3.49 o 
   2   2  15     1156.56     1071.94     13.35 o 
   3   2  15      353.18      341.06     11.46 o 
   4   2  15      761.98      639.13     15.92 o 
   5   2  15        0.03       -1.38      7.68 o 
   6   2  15      143.47      195.73     12.27 o 
   7   2  15        4.88       10.39      8.29 o 
   1   3  15      617.38      594.09     11.36 o 
   2   3  15      291.57      283.31      8.29 o 
   3   3  15      331.66      353.40     11.49 o 
   4   3  15      128.45      183.81     10.66 o 
   5   3  15      104.18       82.52      9.17 o 
   6   3  15       15.87       20.85      9.15 o 
   7   3  15        2.90        7.55     10.37 o 
   0   4  15     1798.59     1760.65     22.58 o 
   1   4  15      326.90      353.49      8.22 o 
   2   4  15      866.19      858.47     12.25 o 
   3   4  15      669.66      676.63     13.26 o 
   4   4  15      545.08      554.95     14.02 o 
   5   4  15       41.58       53.16      8.51 o 
   6   4  15        3.64        7.59      7.90 o 
   7   4  15        5.64        3.66     11.28 o 
   1   5  15        0.32       -3.57      3.89 o 
   2   5  15      383.30      404.71      9.18 o 
   3   5  15        1.23        4.23      5.05 o 
   4   5  15      486.81      505.10     13.68 o 
   5   5  15      296.46      323.61     13.31 o 
   6   5  15       27.49       30.47      9.38 o 
   7   5  15        5.97        5.95     10.25 o 
   0   6  15       40.14       40.53      6.40 o 
   1   6  15       30.91       49.04      5.37 o 
   2   6  15      514.74      497.15     10.50 o 
   3   6  15      259.67      272.71     10.24 o 
   4   6  15       33.89       24.84      7.54 o 
   5   6  15        9.59       21.29      8.27 o 
   6   6  15      144.36      167.81     12.46 o 
   7   6  15        1.70       -9.56      9.56 o 
   1   7  15     1076.23     1012.21     13.37 o 
   2   7  15      381.33      450.73      9.85 o 
   3   7  15       16.43       19.48      5.99 o 
   4   7  15        2.09        6.26      7.62 o 
   5   7  15       49.41       45.82      9.19 o 
   6   7  15        8.98        6.36      9.02 o 
   7   7  15       72.16       68.70     14.70 o 
   0   8  15      314.00      306.18     13.95 o 
   1   8  15      183.18      237.85      8.25 o 
   2   8  15       12.96        9.61      5.00 o 
   3   8  15       36.95       34.39      6.52 o 
   4   8  15       10.09       12.08      6.79 o 
   5   8  15        4.83        1.81      7.70 o 
   6   8  15      106.92      127.57     12.04 o 
   7   8  15        1.52        5.27     12.72 o 
   1   9  15      300.89      311.25     10.53 o 
   2   9  15      181.24      165.48      7.72 o 
   3   9  15        0.63       -5.85      5.85 o 
   4   9  15     1089.00     1108.77     20.72 o 
   5   9  15        3.34        5.73      7.80 o 
   6   9  15       13.27       23.80      9.54 o 
   7   9  15       24.64       20.51     12.86 o 
   0  10  15       23.35       51.68      8.83 o 
   1  10  15      131.41      183.84      8.35 o 
   2  10  15       18.40       33.04      6.40 o 
   3  10  15       18.18       19.90      6.98 o 
   4  10  15       24.10       28.02      7.42 o 
   5  10  15        0.22       -0.25      7.44 o 
   6  10  15       34.73       31.87     10.26 o 
   7  10  15       22.91       27.96     12.86 o 
   1  11  15      304.29      304.18     11.69 o 
   2  11  15      593.55      554.93     11.50 o 
   3  11  15       84.14      100.22      8.19 o 
   4  11  15      189.09      140.22     16.19 o 
   5  11  15       39.02       21.96      7.97 o 
   6  11  15       15.38        8.53      9.85 o 
   7  11  15       20.18       29.86     17.33 o 
   0  12  15      223.07      267.70     16.61 o 
   1  12  15      343.36      372.03     14.11 o 
   2  12  15       45.43       58.16      6.50 o 
   3  12  15       31.52       34.26      6.40 o 
   4  12  15       65.83       62.65      7.96 o 
   5  12  15        8.36        4.60      7.41 o 
   6  12  15      334.71      250.41     47.34 o 
   1  13  15       64.13       81.29      7.85 o 
   2  13  15        5.09        2.96      5.42 o 
   3  13  15        7.26       10.89      6.65 o 
   4  13  15        5.12        1.54      7.18 o 
   5  13  15       24.66       18.32      7.66 o 
   6  13  15        0.10        3.80      7.52 o 
   0  14  15       16.68       31.29      9.32 o 
   1  14  15        7.69       13.11      6.33 o 
   2  14  15       16.29       18.71      6.12 o 
   3  14  15        6.59        7.64      6.40 o 
   4  14  15       17.19       16.19      7.09 o 
   5  14  15       56.11       48.18      9.77 o 
   6  14  15        4.31       10.09      8.58 o 
   1  15  15        3.57       12.80      6.18 o 
   2  15  15        9.01       15.05      7.27 o 
   3  15  15        1.12       -1.03      6.19 o 
   4  15  15       47.05       47.27      7.01 o 
   5  15  15       16.16       22.31      7.10 o 
   6  15  15       74.51       81.64     11.64 o 
   0  16  15       77.51      116.82     12.37 o 
   1  16  15        0.01        4.66      6.74 o 
   2  16  15       72.86       42.52      8.75 o 
   3  16  15        4.17        1.57      6.28 o 
   4  16  15      130.78       86.99     18.00 o 
   5  16  15       41.36       27.21      7.33 o 
   1  17  15        8.95       12.25      7.90 o 
   2  17  15        7.11        4.46      7.02 o 
   3  17  15       61.11       32.93      7.57 o 
   4  17  15       71.38       38.71     10.09 o 
   5  17  15        0.01        4.05      7.20 o 
   0  18  15        3.67       13.91     13.91 o 
   1  18  15       28.34       29.59      8.38 o 
   2  18  15      165.53      107.50     20.36 o 
   3  18  15       75.58       46.48      9.94 o 
   4  18  15       10.19        3.19      7.22 o 
   5  18  15        9.26       14.82      8.15 o 
   1  19  15        5.86        3.05      9.39 o 
   2  19  15      148.06      126.03     21.00 o 
   3  19  15        0.00       -2.65      6.97 o 
   4  19  15        0.32        9.54      8.34 o 
   0  20  15        1.67       -4.60     17.07 o 
   1  20  15        4.02        3.87      9.60 o 
   2  20  15        1.58        1.82      7.94 o 
   3  20  15       20.62       16.75      9.12 o 
   4  20  15       20.39        9.66     11.56 o 
   1  21  15        3.04        4.92      9.10 o 
   2  21  15        1.45       -2.66      8.32 o 
   3  21  15        0.25        2.16      9.69 o 
   0  22  15       10.52       24.45     15.43 o 
   1  22  15        5.37       -2.13      8.92 o 
   2  22  15        5.79        9.69     13.49 o 
   1  23  15       15.01       -0.28      8.78 o 
   0   0  16      324.84      381.46     16.26 o 
   1   0  16     1135.34     1033.69     17.55 o 
   2   0  16       68.88       63.22      8.92 o 
   3   0  16      165.98      127.38     13.06 o 
   4   0  16      611.20      638.21     21.51 o 
   5   0  16      152.64      182.86     19.46 o 
   6   0  16       65.99       73.83     14.62 o 
   7   0  16        0.71      -12.47     13.34 o 
   1   1  16      168.34      205.19      7.05 o 
   2   1  16      107.28      138.27      7.92 o 
   3   1  16      245.98      316.33     12.15 o 
   4   1  16      946.27      858.83     17.12 o 
   5   1  16       20.30       25.25      8.59 o 
   6   1  16       43.28       70.09     10.95 o 
   7   1  16        0.50        6.76     10.25 o 
   0   2  16       28.27       41.98      6.70 o 
   1   2  16       56.94       82.59      5.97 o 
   2   2  16      224.44      264.74      8.54 o 
   3   2  16       57.04       69.18      8.25 o 
   4   2  16       67.56       90.26      9.06 o 
   5   2  16        0.09       -0.74      7.23 o 
   6   2  16       14.19       17.34      9.20 o 
   7   2  16        6.72        0.63     10.73 o 
   1   3  16      162.81      195.40      7.62 o 
   2   3  16      636.04      583.52     10.72 o 
   3   3  16      309.71      305.25     14.63 o 
   4   3  16      564.39      585.81     27.65 o 
   5   3  16       20.68       25.10      7.98 o 
   6   3  16       54.50       63.11      9.88 o 
   7   3  16        0.92        3.39     12.05 o 
   0   4  16      301.48      277.43     10.63 o 
   1   4  16        3.39        5.98      4.46 o 
   2   4  16      677.18      695.09     11.56 o 
   3   4  16       14.34       23.68      6.93 o 
   4   4  16     1135.27     1045.57     19.96 o 
   5   4  16        1.36        0.94      7.32 o 
   6   4  16      245.27      260.79     14.75 o 
   7   4  16       47.83       51.40     12.71 o 
   1   5  16      113.26      144.63      7.11 o 
   2   5  16      146.28      189.76      7.99 o 
   3   5  16        9.07        2.22      6.18 o 
   4   5  16        9.43       13.99      8.23 o 
   5   5  16        9.01        7.03      7.70 o 
   6   5  16        5.49       -8.10      8.10 o 
   7   5  16       11.46       26.09     11.39 o 
   0   6  16      313.94      329.32     13.12 o 
   1   6  16      586.71      545.81     10.45 o 
   2   6  16       13.27       10.85      4.95 o 
   3   6  16       18.21       20.20      5.98 o 
   4   6  16      506.87      433.94     13.51 o 
   5   6  16       82.12      110.57     10.78 o 
   6   6  16       41.85       30.73      9.60 o 
   7   6  16       13.91       17.16     10.70 o 
   1   7  16        0.24       -0.60      4.61 o 
   2   7  16        0.75        5.16      4.87 o 
   3   7  16        6.67        3.06      5.82 o 
   4   7  16      558.27      552.79     16.97 o 
   5   7  16       73.70       97.87     10.88 o 
   6   7  16       81.59       89.76     11.44 o 
   7   7  16       12.50       25.82     11.82 o 
   0   8  16      305.84      312.69     13.92 o 
   1   8  16       30.52       47.62      5.69 o 
   2   8  16      841.94      846.90     13.49 o 
   3   8  16        4.79       -2.50      5.45 o 
   4   8  16      131.81      136.00     10.98 o 
   5   8  16       98.24       99.83     10.74 o 
   6   8  16       43.22       75.64     11.34 o 
   7   8  16        2.03        6.14     12.23 o 
   1   9  16      479.24      437.91     10.68 o 
   2   9  16        6.05       12.80      5.12 o 
   3   9  16      136.89      148.78     10.00 o 
   4   9  16        0.00       -3.42      6.47 o 
   5   9  16       27.43       53.88     11.26 o 
   6   9  16        0.59        7.68     10.04 o 
   7   9  16        1.59        4.10     12.35 o 
   0  10  16      457.38      367.49     14.18 o 
   1  10  16      313.16      355.01     10.62 o 
   2  10  16      730.55      753.77     15.52 o 
   3  10  16        1.89       -5.45      5.45 o 
   4  10  16       32.52       38.10      7.81 o 
   5  10  16       31.60       35.70      8.92 o 
   6  10  16      300.99      297.83     28.55 o 
   1  11  16        9.96        5.61      6.06 o 
   2  11  16      155.71      223.80     12.39 o 
   3  11  16        7.36       11.99      5.98 o 
   4  11  16      117.13      118.02     12.38 o 
   5  11  16       34.67       40.42      9.41 o 
   6  11  16       26.25       43.61     11.65 o 
   0  12  16      182.91      138.62     17.43 o 
   1  12  16        0.67       -4.08      6.12 o 
   2  12  16       22.95       15.58      6.06 o 
   3  12  16       88.20       76.91     10.73 o 
   4  12  16        0.28       -5.11      6.31 o 
   5  12  16       73.31       70.11     10.81 o 
   6  12  16       23.36       23.02     10.86 o 
   1  13  16        5.11        6.90      6.41 o 
   2  13  16       19.18       21.60      6.88 o 
   3  13  16       42.42       35.13      6.39 o 
   4  13  16      126.50      128.18     15.94 o 
   5  13  16       12.93       13.88      8.37 o 
   6  13  16      101.34       84.02     11.00 o 
   0  14  16       20.62       25.05      9.75 o 
   1  14  16       10.17       27.43      7.06 o 
   2  14  16       96.13      116.78     11.97 o 
   3  14  16       44.78       30.69      6.87 o 
   4  14  16       79.99       86.85     16.00 o 
   5  14  16       19.93        7.43      6.71 o 
   6  14  16       57.20       45.05      9.20 o 
   1  15  16        8.95       10.60      6.25 o 
   2  15  16        1.79        1.36      6.87 o 
   3  15  16       34.81       28.40      6.97 o 
   4  15  16      157.76      137.96     14.76 o 
   5  15  16        0.35       -1.35      6.35 o 
   0  16  16       23.62       38.35     10.33 o 
   1  16  16        6.07        9.03      6.78 o 
   2  16  16       32.23       21.75      7.23 o 
   3  16  16       10.51        7.25      6.60 o 
   4  16  16       11.03        2.12      6.86 o 
   5  16  16       17.32        6.06      7.51 o 
   1  17  16       39.37       49.62     10.93 o 
   2  17  16      147.71       95.79     18.94 o 
   3  17  16        4.92        4.55      6.92 o 
   4  17  16       50.70       28.25      7.32 o 
   5  17  16       17.23        9.93      7.31 o 
   0  18  16       28.86       16.68     10.96 o 
   1  18  16       11.16       12.42      7.82 o 
   2  18  16      101.77       69.30     14.83 o 
   3  18  16        5.24        7.46      7.37 o 
   4  18  16        0.49       -0.46      7.83 o 
   1  19  16        6.71        2.89      8.33 o 
   2  19  16        2.42        4.45      7.68 o 
   3  19  16       11.69       12.42      7.61 o 
   4  19  16        6.10        5.15      7.80 o 
   0  20  16        0.04       -2.31     14.00 o 
   1  20  16        2.25       -1.84      9.55 o 
   2  20  16        9.47        3.75      8.39 o 
   3  20  16       15.29        8.84      8.39 o 
   1  21  16       23.73       16.84      9.32 o 
   2  21  16        3.07        8.68      8.03 o 
   3  21  16       24.69       34.74     17.56 o 
   0  22  16       41.60       42.78     17.14 o 
   1  22  16        6.27        9.35      8.97 o 
   2  22  16        0.81       -6.77      7.58 o 
   1   1  17     1056.90     1010.15     14.05 o 
   2   1  17      496.61      485.51     10.77 o 
   3   1  17      109.26      130.58      9.81 o 
   4   1  17      237.38      263.77     12.42 o 
   5   1  17       21.58       19.19      8.12 o 
   6   1  17        4.49       23.24     10.00 o 
   7   1  17       11.06       26.74     12.73 o 
   0   2  17      868.24      857.62     16.70 o 
   1   2  17     1115.05     1023.82     13.59 o 
   2   2  17       52.50       58.28      6.58 o 
   3   2  17        3.15        9.96      6.89 o 
   4   2  17      212.02      216.26     11.75 o 
   5   2  17        5.39       12.76      8.65 o 
   6   2  17       12.93       16.51      8.86 o 
   7   2  17       46.29       59.62     13.60 o 
   1   3  17        6.50       14.40      5.02 o 
   2   3  17       48.80       49.05      6.29 o 
   3   3  17       76.84      105.67      9.44 o 
   4   3  17       68.69       79.59      9.30 o 
   5   3  17        8.78        5.78      8.20 o 
   6   3  17        0.05        2.86      8.48 o 
   7   3  17        2.54       10.79     11.45 o 
   0   4  17      121.55      192.41     12.24 o 
   1   4  17     1597.66     1532.67     16.87 o 
   2   4  17       35.70       41.38      5.92 o 
   3   4  17      152.74      156.16     10.30 o 
   4   4  17        0.01        3.53      7.08 o 
   5   4  17       28.90       21.02      9.03 o 
   6   4  17        2.11       -4.02      8.63 o 
   7   4  17        2.31       -7.37      9.85 o 
   1   5  17      467.55      458.92     10.67 o 
   2   5  17        5.06        2.58      4.93 o 
   3   5  17     1670.10     1650.89     22.80 o 
   4   5  17      210.16      265.35     14.63 o 
   5   5  17      107.36      120.92     10.93 o 
   6   5  17       26.64       10.60      9.21 o 
   7   5  17       13.38        5.08     11.52 o 
   0   6  17      441.96      488.86     15.40 o 
   1   6  17      106.02      120.08      6.99 o 
   2   6  17      134.96      202.46      9.62 o 
   3   6  17      276.11      309.48     15.04 o 
   4   6  17        4.69       11.55      7.34 o 
   5   6  17       75.18       99.80     11.43 o 
   6   6  17       17.47       21.37     10.19 o 
   7   6  17        0.41       22.10     11.54 o 
   1   7  17       14.17        9.19      5.15 o 
   2   7  17       63.25       68.32      6.44 o 
   3   7  17      430.86      386.91     11.82 o 
   4   7  17        2.10        0.91      8.80 o 
   5   7  17        0.28        0.02      8.65 o 
   6   7  17      103.17      129.30     12.83 o 
   7   7  17       14.71       20.97     11.67 o 
   0   8  17      218.67      203.23     15.29 o 
   1   8  17      229.87      258.78     22.08 o 
   2   8  17      237.52      286.58     10.09 o 
   3   8  17      170.98      167.93     12.05 o 
   4   8  17      118.92      103.19     11.92 o 
   5   8  17       16.74       43.62      9.85 o 
   6   8  17       33.73       54.09     11.23 o 
   1   9  17      391.76      364.29     11.24 o 
   2   9  17      740.53      753.79     14.40 o 
   3   9  17        6.76        7.00      9.52 o 
   4   9  17        2.40        3.58      8.89 o 
   5   9  17       17.39       27.59      9.58 o 
   6   9  17       57.69       85.81     12.20 o 
   0  10  17      150.75      186.76     14.93 o 
   1  10  17        0.11        3.09      5.61 o 
   2  10  17        4.52        2.04      5.03 o 
   3  10  17        6.94        6.50      6.39 o 
   4  10  17        5.17        3.25      9.08 o 
   5  10  17        1.34        4.51      8.41 o 
   6  10  17        5.67       20.88     10.62 o 
   1  11  17      427.61      432.04     12.94 o 
   2  11  17      155.76      134.64     14.48 o 
   3  11  17       12.00        8.35      5.99 o 
   4  11  17       33.76       37.62      8.62 o 
   5  11  17        1.15        6.23     10.54 o 
   6  11  17       47.33       31.61     10.91 o 
   0  12  17      103.29      100.98     12.16 o 
   1  12  17       40.43       42.24      7.75 o 
   2  12  17        2.26        0.64      5.62 o 
   3  12  17      194.48      152.81     29.52 o 
   4  12  17        4.08        3.28      7.53 o 
   5  12  17       12.80       20.42      9.55 o 
   6  12  17        3.64        3.63     10.52 o 
   1  13  17       75.27       75.35      8.23 o 
   2  13  17        0.08        4.26      5.95 o 
   3  13  17       13.10        9.28      6.62 o 
   4  13  17       17.24       11.91      8.38 o 
   5  13  17       22.47       22.41     11.40 o 
   6  13  17        4.85       11.46      8.92 o 
   0  14  17        2.56        1.12      8.66 o 
   1  14  17       18.68       18.38      7.39 o 
   2  14  17      148.39      143.73     14.50 o 
   3  14  17        3.59        4.81      6.24 o 
   4  14  17        0.00       -5.07      7.53 o 
   5  14  17       22.10       37.92      9.57 o 
   1  15  17       27.30       40.44      7.28 o 
   2  15  17      147.71      158.49     19.89 o 
   3  15  17       52.15       27.03      8.72 o 
   4  15  17        4.32        6.18      7.30 o 
   5  15  17       91.29       72.49     18.63 o 
   0  16  17        9.60       11.57      9.52 o 
   1  16  17      312.65      313.40     31.08 o 
   2  16  17        8.41       11.62      7.63 o 
   3  16  17       19.83       23.68      8.55 o 
   4  16  17        0.35       -2.45      7.20 o 
   5  16  17       18.17       16.74      7.63 o 
   1  17  17       12.39       17.60      7.29 o 
   2  17  17        1.65       -1.43      6.77 o 
   3  17  17        6.10        2.92      6.84 o 
   4  17  17        2.97        5.71      7.79 o 
   0  18  17       51.48       40.10     11.86 o 
   1  18  17       36.27       31.86      8.34 o 
   2  18  17        0.98       14.41      6.90 o 
   3  18  17        0.82        1.39      6.85 o 
   4  18  17       16.07       15.40      8.37 o 
   1  19  17        1.89        6.18      8.31 o 
   2  19  17       39.09       23.92      9.33 o 
   3  19  17        0.07        2.79      7.68 o 
   0  20  17       35.56       32.73     14.53 o 
   1  20  17        3.29        5.57      9.11 o 
   2  20  17        1.65        1.72      7.39 o 
   3  20  17       21.95       21.70      8.45 o 
   1  21  17        8.58       23.62     11.10 o 
   2  21  17       28.95       12.65      8.28 o 
   0  22  17        6.89      -11.01     16.03 o 
   0   0  18      916.76      941.03     25.44 o 
   1   0  18      747.34      812.88     19.81 o 
   2   0  18      245.91      287.89     14.13 o 
   3   0  18      519.06      477.02     19.27 o 
   4   0  18       62.68       78.76     13.16 o 
   5   0  18      112.75      117.72     15.79 o 
   6   0  18        1.39       12.09     12.99 o 
   7   0  18       46.00       70.28     17.87 o 
   1   1  18      535.40      554.49     11.45 o 
   2   1  18       59.21       48.92      6.59 o 
   3   1  18      252.89      286.90     12.60 o 
   4   1  18      113.13      121.16     10.19 o 
   5   1  18        3.13        4.20      7.90 o 
   6   1  18        1.43        2.62      8.41 o 
   7   1  18       35.33       45.61     13.69 o 
   0   2  18        0.87        5.94      6.21 o 
   1   2  18      150.04      151.49      7.70 o 
   2   2  18        5.25        4.18      5.45 o 
   3   2  18       83.00       92.49      9.20 o 
   4   2  18      161.60      136.82     10.72 o 
   5   2  18        1.90       14.98      8.30 o 
   6   2  18        0.60       -6.07      9.18 o 
   7   2  18        1.42       11.10     11.84 o 
   1   3  18      305.66      315.34     10.46 o 
   2   3  18      158.47      178.58      9.85 o 
   3   3  18      448.22      391.05     13.08 o 
   4   3  18       20.17       19.36      8.01 o 
   5   3  18       57.15       68.81      9.60 o 
   6   3  18        0.87       -9.45      9.45 o 
   7   3  18       70.33       88.65     14.47 o 
   0   4  18      289.15      330.16     17.74 o 
   1   4  18      212.91      201.26      8.24 o 
   2   4  18       36.76       37.99      6.29 o 
   3   4  18        7.86       12.62      7.34 o 
   4   4  18        1.82        7.80      7.62 o 
   5   4  18       76.41       90.66     11.01 o 
   6   4  18       21.99       31.08     11.00 o 
   7   4  18        8.76       15.92     12.18 o 
   1   5  18       42.39       39.15      5.80 o 
   2   5  18      168.31      202.51      9.39 o 
   3   5  18       64.50       83.57      9.31 o 
   4   5  18       14.23        6.58      7.13 o 
   5   5  18        6.04        3.45      9.95 o 
   6   5  18       20.37       10.77      9.98 o 
   7   5  18       37.72       48.35     15.75 o 
   0   6  18        2.56        2.28      7.30 o 
   1   6  18      174.94      181.45      9.64 o 
   2   6  18       90.80      110.19      7.99 o 
   3   6  18        1.18        9.32      7.26 o 
   4   6  18       10.60       35.06     11.79 o 
   5   6  18       14.90       20.33     10.58 o 
   6   6  18        0.14        4.05      9.40 o 
   1   7  18      611.64      606.82     13.02 o 
   2   7  18      441.24      422.86     10.97 o 
   3   7  18      118.31      107.76      9.54 o 
   4   7  18        0.58       -7.11      7.11 o 
   5   7  18      127.23      165.47     14.77 o 
   6   7  18       19.90       26.03     10.62 o 
   0   8  18       47.42       59.18      9.43 o 
   1   8  18      471.07      476.28     12.07 o 
   2   8  18      348.57      361.93     10.90 o 
   3   8  18      235.89      262.45     22.83 o 
   4   8  18        0.35        5.66      7.68 o 
   5   8  18       16.81       20.16     11.12 o 
   6   8  18        0.01        8.98     10.06 o 
   1   9  18      566.95      614.44     13.41 o 
   2   9  18        7.82       16.48      5.54 o 
   3   9  18       38.86       47.52      9.37 o 
   4   9  18       58.41       58.12     11.71 o 
   5   9  18        0.29        3.86      9.61 o 
   6   9  18        0.01        7.88      9.87 o 
   0  10  18       16.54       11.48      8.59 o 
   1  10  18     1360.87     1323.61     20.22 o 
   2  10  18      264.55      258.09     16.16 o 
   3  10  18      351.62      329.40     40.67 o 
   4  10  18       13.12       15.36      8.81 o 
   5  10  18       13.89       11.70      9.85 o 
   6  10  18        4.13        9.66     11.01 o 
   1  11  18      319.48      377.53     12.64 o 
   2  11  18        3.70       -1.75      4.98 o 
   3  11  18       11.96        6.66      6.23 o 
   4  11  18       16.91       17.53      7.59 o 
   5  11  18        5.22       -1.23     11.09 o 
   6  11  18        1.50       13.67     10.75 o 
   0  12  18       59.65       35.80     10.27 o 
   1  12  18        0.50        0.34      6.10 o 
   2  12  18      121.57      123.31     10.88 o 
   3  12  18       18.01       14.03      6.39 o 
   4  12  18        0.45        7.67      6.98 o 
   5  12  18        1.83       11.82      9.77 o 
   1  13  18       19.86       13.82      6.96 o 
   2  13  18      257.42      237.36     19.18 o 
   3  13  18        1.81        1.28      6.99 o 
   4  13  18       11.92       14.20      6.97 o 
   5  13  18        4.11       18.17     13.39 o 
   0  14  18      280.10      285.87     43.93 o 
   1  14  18      155.73      155.53     20.05 o 
   2  14  18      103.12       92.98     13.13 o 
   3  14  18       30.41       13.97      6.85 o 
   4  14  18        0.99       -3.09      7.13 o 
   5  14  18       17.93       32.16     10.89 o 
   1  15  18       95.60      102.07     11.70 o 
   2  15  18        6.62        5.25      8.38 o 
   3  15  18        2.57        5.43      6.99 o 
   4  15  18        0.82       -3.15      6.19 o 
   5  15  18        3.50       13.76      9.26 o 
   0  16  18      149.36      127.96     22.31 o 
   1  16  18        0.70       12.87      7.65 o 
   2  16  18        8.20        4.18      7.43 o 
   3  16  18       43.22       26.04      9.89 o 
   4  16  18        6.87       26.39      9.25 o 
   1  17  18       36.24       30.44      7.12 o 
   2  17  18        3.96        9.97      6.99 o 
   3  17  18        4.79        9.93      9.99 o 
   4  17  18        1.08        3.56      8.25 o 
   0  18  18        6.15        8.77     10.14 o 
   1  18  18        8.83        1.96      7.12 o 
   2  18  18        0.26       11.20      7.54 o 
   3  18  18       48.16       27.55      8.12 o 
   1  19  18        3.45       11.99      8.56 o 
   2  19  18        4.69        8.88      7.02 o 
   3  19  18        3.20       15.88     12.33 o 
   0  20  18       11.57       16.78     18.62 o 
   1  20  18       43.21       16.77      9.37 o 
   2  20  18        0.67        3.48      7.59 o 
   1  21  18       55.17       16.47      9.49 o 
   1   1  19      276.35      335.17     10.69 o 
   2   1  19       43.82       60.69      7.00 o 
   3   1  19       65.75       70.91     11.03 o 
   4   1  19       41.95       38.14      8.73 o 
   5   1  19       38.55       54.80      9.30 o 
   6   1  19        7.92       10.23      8.86 o 
   0   2  19       48.18       65.41     10.02 o 
   1   2  19        2.81       -0.76      5.44 o 
   2   2  19      173.57      187.59      8.98 o 
   3   2  19      195.06      202.05     12.66 o 
   4   2  19      176.78      177.09     11.75 o 
   5   2  19      341.64      441.04     31.61 o 
   6   2  19       63.97       76.29     10.91 o 
   1   3  19      189.62      205.91      8.74 o 
   2   3  19       19.55       32.84      6.34 o 
   3   3  19      115.10      145.57     10.80 o 
   4   3  19       39.25       64.13      9.42 o 
   5   3  19       14.27       30.93      9.18 o 
   6   3  19        9.51       18.97      9.60 o 
   0   4  19      524.20      475.96     15.93 o 
   1   4  19        5.02        5.30      5.16 o 
   2   4  19        4.30       -4.30      5.31 o 
   3   4  19        0.04        0.33      7.52 o 
   4   4  19      161.70      170.78     14.77 o 
   5   4  19       24.14       22.78      8.82 o 
   6   4  19        0.01       -0.07      9.12 o 
   1   5  19     1112.36     1083.27     16.75 o 
   2   5  19       28.28       24.33      6.23 o 
   3   5  19        0.68       10.12      7.71 o 
   4   5  19       36.68       33.11      9.17 o 
   5   5  19      191.47      233.61     16.27 o 
   6   5  19       78.86       73.00     13.36 o 
   0   6  19      226.70      242.57     17.51 o 
   1   6  19      267.25      355.35     11.31 o 
   2   6  19       34.09       28.86      5.93 o 
   3   6  19      363.26      369.94     14.59 o 
   4   6  19       22.76       15.20      8.68 o 
   5   6  19       24.55       34.46      9.02 o 
   6   6  19        4.16       -4.64     10.66 o 
   1   7  19      146.13      152.25      9.19 o 
   2   7  19      112.40      140.91      8.52 o 
   3   7  19       47.38       51.73      9.91 o 
   4   7  19       28.90       28.05      8.93 o 
   5   7  19        1.98        6.61      8.03 o 
   6   7  19        1.64        8.97     10.95 o 
   0   8  19       63.29       64.82     11.65 o 
   1   8  19       49.00       41.47      6.12 o 
   2   8  19       17.37       14.71      5.17 o 
   3   8  19      232.45      221.08     21.79 o 
   4   8  19        0.10        6.33      8.84 o 
   5   8  19       24.42       21.14      9.00 o 
   6   8  19       37.26       52.70     12.82 o 
   1   9  19        0.09        3.72      5.57 o 
   2   9  19       54.77       54.29      8.26 o 
   3   9  19        1.55        6.47      6.82 o 
   4   9  19      149.73      120.85     13.06 o 
   5   9  19       31.22       38.96     10.23 o 
   6   9  19        6.58       11.99     11.54 o 
   0  10  19       26.05       18.77      8.98 o 
   1  10  19        2.56        3.52      5.87 o 
   2  10  19      131.25      154.25     11.64 o 
   3  10  19       79.39       58.27     10.53 o 
   4  10  19        0.00        2.24      7.35 o 
   5  10  19       11.95       14.93      9.34 o 
   6  10  19        8.08       21.32     18.10 o 
   1  11  19       61.79       55.58      7.36 o 
   2  11  19       64.24       44.39      7.88 o 
   3  11  19        2.82        0.99      7.03 o 
   4  11  19      113.57       87.69     20.46 o 
   5  11  19       26.81       41.30     10.68 o 
   0  12  19       27.97        1.50      9.25 o 
   1  12  19      156.00      163.36     16.98 o 
   2  12  19        1.53        6.35      6.10 o 
   3  12  19      213.11      198.23     38.67 o 
   4  12  19       51.08       58.84     17.38 o 
   5  12  19        7.09        8.37     10.69 o 
   1  13  19       94.53       76.96     10.29 o 
   2  13  19       89.86       57.77      8.32 o 
   3  13  19        1.39        1.16      5.84 o 
   4  13  19       72.50       49.25     19.34 o 
   5  13  19      116.31      109.36     18.52 o 
   0  14  19        7.33        0.87      8.94 o 
   1  14  19       14.14       10.45      7.07 o 
   2  14  19        0.96        3.21      7.67 o 
   3  14  19       26.10       28.68     14.54 o 
   4  14  19       16.22        8.54      7.16 o 
   5  14  19        0.27       -0.59     11.46 o 
   1  15  19       26.37       29.64      7.54 o 
   2  15  19        6.93        7.90      7.47 o 
   3  15  19        0.00       11.37      8.33 o 
   4  15  19        1.02        1.93      7.35 o 
   0  16  19        0.09       -2.08      9.22 o 
   1  16  19        4.21        8.50      6.64 o 
   2  16  19      102.46      100.48     17.19 o 
   3  16  19       21.28       21.74      7.39 o 
   4  16  19       55.94       39.75      8.93 o 
   1  17  19       21.24        7.49      7.00 o 
   2  17  19       35.24       32.00      7.87 o 
   3  17  19       14.26       15.33     10.01 o 
   0  18  19        4.42        6.67     12.23 o 
   1  18  19        1.26        4.01      6.84 o 
   2  18  19       49.87       26.27      7.22 o 
   3  18  19        0.03        3.95      7.59 o 
   1  19  19        1.22       -5.53      7.41 o 
   2  19  19        7.47        8.15      7.36 o 
   0  20  19        0.68        5.38     17.18 o 
   1  20  19        0.43       -7.35      7.35 o 
   0   0  20      505.52      509.41     27.13 o 
   1   0  20       13.15       29.36      9.28 o 
   2   0  20       21.56       17.98      9.21 o 
   3   0  20       13.33        6.13     11.46 o 
   4   0  20      200.67      234.28     59.62 o 
   5   0  20       89.70       55.08     19.64 o 
   6   0  20       36.94       34.98     13.20 o 
   1   1  20        2.14       -0.67      5.93 o 
   2   1  20      276.74      304.76     12.37 o 
   3   1  20        1.57       -1.68      7.74 o 
   4   1  20        2.36        1.32      7.91 o 
   5   1  20       27.11       31.99      8.67 o 
   6   1  20       29.96       28.96      9.09 o 
   0   2  20       22.43       45.88      9.90 o 
   1   2  20        0.53        2.64      5.99 o 
   2   2  20        5.56        0.18      5.90 o 
   3   2  20       43.79       41.83      9.07 o 
   4   2  20      141.77      133.30     11.28 o 
   5   2  20        0.17        5.59      8.68 o 
   6   2  20        0.03       -1.98      9.19 o 
   1   3  20        2.20        2.26      6.22 o 
   2   3  20       31.34       19.82      6.50 o 
   3   3  20        3.29       10.74      7.96 o 
   4   3  20      140.65      149.11     11.56 o 
   5   3  20        6.14       13.23      9.06 o 
   6   3  20        9.94        7.82      9.41 o 
   0   4  20      536.11      516.04     16.85 o 
   1   4  20       10.18       12.88      6.02 o 
   2   4  20       18.05       32.03      6.59 o 
   3   4  20       69.02       60.47      9.28 o 
   4   4  20      496.12      476.69     16.61 o 
   5   4  20       63.07       69.96     10.83 o 
   6   4  20       18.30       31.63     10.67 o 
   1   5  20        4.01        5.08      5.53 o 
   2   5  20        2.12        0.37      6.14 o 
   3   5  20        8.21       15.38      8.11 o 
   4   5  20       18.35       36.03      9.60 o 
   5   5  20       13.15       13.99      9.12 o 
   6   5  20       50.44       60.53     11.49 o 
   0   6  20      513.65      530.35     17.53 o 
   1   6  20        6.29        7.17      5.58 o 
   2   6  20      165.56      179.90     12.18 o 
   3   6  20        3.04       14.54     10.37 o 
   4   6  20       51.01       52.95     10.80 o 
   5   6  20       37.06       35.08     10.22 o 
   6   6  20       21.56       46.49     14.42 o 
   1   7  20       57.49       82.04      8.30 o 
   2   7  20      233.40      264.50     20.16 o 
   3   7  20        2.23        4.38      8.43 o 
   4   7  20       96.24      100.09     11.53 o 
   5   7  20       47.53       51.87     13.61 o 
   6   7  20       17.76       25.36      9.78 o 
   0   8  20      594.28      562.20     20.20 o 
   1   8  20        0.10        0.68      5.17 o 
   2   8  20      144.13      159.42     17.51 o 
   3   8  20       37.86       26.23      7.62 o 
   4   8  20       35.23       42.60     10.38 o 
   5   8  20       63.45       48.61     10.44 o 
   6   8  20       18.15       41.28     27.52 o 
   1   9  20       10.32        6.12      5.30 o 
   2   9  20       18.91       18.18      5.12 o 
   3   9  20       32.52       17.10      6.07 o 
   4   9  20        3.26        6.02      9.05 o 
   5   9  20       34.67       30.44      9.36 o 
   0  10  20       43.38       51.52     11.07 o 
   1  10  20        0.76        1.04      5.05 o 
   2  10  20      109.61       98.33     10.43 o 
   3  10  20       62.16       56.25     11.82 o 
   4  10  20      105.69       91.92     19.48 o 
   5  10  20       21.63       20.90      9.09 o 
   1  11  20       40.45       49.25      8.45 o 
   2  11  20      199.35      199.26     23.64 o 
   3  11  20       10.70        5.41      6.84 o 
   4  11  20       91.27       68.65     20.26 o 
   5  11  20       30.34       19.64      9.56 o 
   0  12  20        2.50        8.29      9.77 o 
   1  12  20       52.25       69.08     10.99 o 
   2  12  20        0.26       11.19      6.26 o 
   3  12  20        0.96       -0.52      5.84 o 
   4  12  20       11.56        8.61      7.28 o 
   5  12  20       23.05       14.64      8.75 o 
   1  13  20       11.26       11.28      8.86 o 
   2  13  20      227.33      260.81     34.29 o 
   3  13  20        8.83       11.36      9.76 o 
   4  13  20       31.61       21.32     12.28 o 
   0  14  20       64.98       53.36     16.78 o 
   1  14  20        0.93        3.51      7.30 o 
   2  14  20      180.49      179.95     35.09 o 
   3  14  20       39.54       19.12      8.41 o 
   4  14  20       11.85        1.06      9.50 o 
   1  15  20        0.76        8.87      7.45 o 
   2  15  20        2.43        2.17      8.02 o 
   3  15  20        1.59        2.24      8.07 o 
   4  15  20        1.81       -1.18      8.07 o 
   0  16  20       92.64       77.87     16.16 o 
   1  16  20        1.19        7.06      6.58 o 
   2  16  20        2.33       19.42     14.37 o 
   3  16  20        3.44        9.58      7.29 o 
   1  17  20        2.29        9.66      7.07 o 
   2  17  20       40.76       20.65      7.30 o 
   3  17  20       38.11       82.32     51.95 o 
   0  18  20       42.85       27.77     11.13 o 
   1  18  20        3.90        3.42      7.01 o 
   2  18  20       64.68       43.04     15.55 o 
   1  19  20        1.72        1.78      7.47 o 
   1   1  21       53.78       65.51      7.95 o 
   2   1  21      263.83      261.02     17.08 o 
   3   1  21       19.47       17.64      8.38 o 
   4   1  21       12.10       18.86      8.55 o 
   5   1  21        4.95        0.69      8.30 o 
   6   1  21        1.30        8.61      8.65 o 
   0   2  21     1083.91     1104.80     26.64 o 
   1   2  21       98.05       96.99      8.93 o 
   2   2  21        5.58        2.32      6.10 o 
   3   2  21       12.93        5.41      8.39 o 
   4   2  21       75.66       87.94     10.69 o 
   5   2  21        3.64       -3.62      8.92 o 
   6   2  21        6.08       13.94      9.92 o 
   1   3  21        0.88        1.50      6.39 o 
   2   3  21       28.12       27.36      7.57 o 
   3   3  21        3.25        9.88      8.27 o 
   4   3  21        0.06        6.28      8.72 o 
   5   3  21        0.36       -3.39      9.03 o 
   6   3  21        0.31       -3.90      9.28 o 
   0   4  21      286.77      320.86     19.66 o 
   1   4  21       40.36       26.73      6.59 o 
   2   4  21       32.49       50.45      8.04 o 
   3   4  21      112.78      124.78     10.99 o 
   4   4  21       25.48       28.44      9.36 o 
   5   4  21        0.45        1.36      9.68 o 
   6   4  21        0.83        1.26     11.34 o 
   1   5  21        4.23        8.49      5.61 o 
   2   5  21      426.17      448.78     17.57 o 
   3   5  21       88.55       63.20      9.65 o 
   4   5  21       64.56       58.79     10.49 o 
   5   5  21        3.19       -1.91      9.68 o 
   0   6  21      477.20      534.37     20.27 o 
   1   6  21       26.84       20.49      5.75 o 
   2   6  21       43.02       35.10      7.91 o 
   3   6  21       81.62       92.09     10.44 o 
   4   6  21       88.34       94.36     13.02 o 
   5   6  21        1.54       12.51     10.44 o 
   1   7  21       27.58       18.06      5.49 o 
   2   7  21      120.87      160.79     11.30 o 
   3   7  21       13.62        9.34      7.39 o 
   4   7  21       41.85       48.83     10.82 o 
   5   7  21        0.13       -6.54      9.93 o 
   0   8  21      356.22      333.53     27.75 o 
   1   8  21        2.35        0.24      6.06 o 
   2   8  21        2.59       -0.52      5.37 o 
   3   8  21       27.57       17.39     14.76 o 
   4   8  21       44.96       47.79     10.63 o 
   5   8  21        0.36        8.67     10.80 o 
   1   9  21       35.89       54.53      8.39 o 
   2   9  21      287.84      271.99     35.54 o 
   3   9  21       11.51        1.01      6.39 o 
   4   9  21       11.70        7.80      6.94 o 
   5   9  21        1.32        8.84      9.38 o 
   0  10  21        0.41       -2.33      8.97 o 
   1  10  21        2.60       -1.21      5.99 o 
   2  10  21       16.08       31.87      8.91 o 
   3  10  21        0.79        5.18      6.39 o 
   4  10  21        0.99       -0.50      7.86 o 
   5  10  21        0.19       -6.19      9.19 o 
   1  11  21       30.82       28.53      6.81 o 
   2  11  21      243.92      226.39     30.53 o 
   3  11  21        1.18       -2.45      6.47 o 
   4  11  21        5.33        9.24     10.47 o 
   0  12  21      174.74      209.39     20.84 o 
   1  12  21        4.33        0.95      6.26 o 
   2  12  21       63.80       56.56     13.04 o 
   3  12  21        2.92       -3.03      6.25 o 
   4  12  21       28.94       27.89     10.79 o 
   1  13  21       58.01       61.86     10.50 o 
   2  13  21       13.38       24.76      7.94 o 
   3  13  21        3.96        0.67      6.76 o 
   4  13  21       29.93       22.03     14.60 o 
   0  14  21      111.03       85.96     20.11 o 
   1  14  21       17.43       20.74      7.00 o 
   2  14  21        0.23        3.77      7.20 o 
   3  14  21        6.04        2.44      6.11 o 
   4  14  21       27.73       11.44     13.60 o 
   1  15  21        0.03        6.24      7.03 o 
   2  15  21      168.69      111.68     35.74 o 
   3  15  21       44.54       10.04     11.29 o 
   0  16  21       52.27       59.88     13.16 o 
   1  16  21       23.29       33.86      9.79 o 
   2  16  21        4.47       67.02     36.74 o 
   3  16  21        8.70        2.89      9.48 o 
   1  17  21        0.20        6.19      6.69 o 
   2  17  21        0.93       15.35      7.84 o 
   0  18  21        5.06        2.39     10.80 o 
   1  18  21       12.48        2.08      9.47 o 
   0   0  22      423.86      430.55     27.35 o 
   1   0  22       59.89       67.83     15.21 o 
   2   0  22       36.81       65.45     13.53 o 
   3   0  22      335.97      293.09     37.04 o 
   4   0  22      134.77      118.09     25.64 o 
   5   0  22      166.61      152.14     21.28 o 
   1   1  22       32.11       39.80      8.25 o 
   2   1  22       89.26      115.97     10.58 o 
   3   1  22        2.16        2.14      8.40 o 
   4   1  22       16.24        4.88      8.70 o 
   5   1  22        0.30        1.46      8.65 o 
   0   2  22      118.18      162.71     16.42 o 
   1   2  22        2.98        1.20      6.95 o 
   2   2  22       17.06       13.32      7.51 o 
   3   2  22       92.72       91.69     10.59 o 
   4   2  22       12.49        6.48      9.16 o 
   5   2  22        1.16        3.71      9.42 o 
   1   3  22       12.05       11.55      6.68 o 
   2   3  22       51.73       53.03      8.38 o 
   3   3  22        2.16        2.76      8.35 o 
   4   3  22       17.83       40.35      9.85 o 
   5   3  22        3.30        8.20     10.82 o 
   0   4  22      430.11      488.07     22.91 o 
   1   4  22       18.57       30.44      6.65 o 
   2   4  22       48.24       55.86      8.60 o 
   3   4  22        1.62        6.15      8.50 o 
   4   4  22        9.45        7.90      9.28 o 
   5   4  22      121.17       89.00     15.09 o 
   1   5  22       65.52       75.63      9.27 o 
   2   5  22       89.91       67.85      9.71 o 
   3   5  22        7.96        1.89      8.39 o 
   4   5  22        0.12        5.51     10.30 o 
   5   5  22       23.11       17.49     10.78 o 
   0   6  22      478.14      524.57     20.77 o 
   1   6  22        0.15        1.89      4.90 o 
   2   6  22       10.72       13.97      6.32 o 
   3   6  22        1.21        3.08      8.41 o 
   4   6  22       10.49       11.53     11.20 o 
   5   6  22       61.23       76.82     12.47 o 
   1   7  22      270.96      281.21     20.98 o 
   2   7  22       52.35       34.81     10.91 o 
   3   7  22        5.41        2.68      9.48 o 
   4   7  22       33.93       28.47     10.85 o 
   5   7  22       78.27       90.19     13.09 o 
   0   8  22       20.34       20.86      9.84 o 
   1   8  22      140.17      158.70     10.29 o 
   2   8  22        0.21        5.92      5.96 o 
   3   8  22        6.71        4.85      6.86 o 
   4   8  22        2.55       -1.77      9.10 o 
   5   8  22       29.31       43.03     11.78 o 
   1   9  22       49.74       48.98      7.40 o 
   2   9  22        1.07       -0.36      6.90 o 
   3   9  22        0.06        2.38      6.69 o 
   4   9  22       30.82       20.41      8.10 o 
   0  10  22       47.35       84.18     13.15 o 
   1  10  22      278.12      262.30     21.50 o 
   2  10  22        0.07        2.35      4.90 o 
   3  10  22        0.53       -1.25      5.05 o 
   4  10  22        4.61        3.17      6.83 o 
   1  11  22       31.57       31.50      7.19 o 
   2  11  22      120.29      138.86     21.55 o 
   3  11  22        0.31       -4.89      5.48 o 
   4  11  22        9.63        4.99      6.37 o 
   0  12  22        0.44        9.02      9.95 o 
   1  12  22        8.30       17.73      6.96 o 
   2  12  22       84.36       49.50     12.95 o 
   3  12  22       11.53        3.66      6.70 o 
   4  12  22        0.00        0.92      5.64 o 
   1  13  22       14.28       17.95      7.56 o 
   2  13  22       43.55       30.68      7.99 o 
   3  13  22        0.00        5.04      6.54 o 
   0  14  22       33.52       31.33     14.11 o 
   1  14  22       15.12       20.72      9.58 o 
   2  14  22       38.10       51.88     15.22 o 
   3  14  22       31.23       15.74     11.42 o 
   1  15  22        1.01        3.84      7.62 o 
   2  15  22        5.65        6.08      6.76 o 
   0  16  22       10.96       64.34     28.08 o 
   1  16  22        0.24       12.02      8.64 o 
   2  16  22        1.01       -3.60     13.52 o 
   1   1  23        2.35        5.56      9.04 o 
   2   1  23        0.25       -2.61      8.34 o 
   3   1  23        4.64       -0.31      8.56 o 
   4   1  23        0.79        5.68      8.98 o 
   5   1  23       80.20       77.32     12.87 o 
   0   2  23      430.12      382.87     44.93 o 
   1   2  23        0.05        3.30      7.06 o 
   2   2  23        0.01        2.70      8.84 o 
   3   2  23       20.54       28.52      9.22 o 
   4   2  23       18.73       13.36      9.70 o 
   5   2  23       81.01       73.05     10.94 o 
   1   3  23       65.53       76.73      7.58 o 
   2   3  23        8.84        0.52      8.74 o 
   3   3  23       58.04       45.98      9.65 o 
   4   3  23       10.83        9.29      9.27 o 
   5   3  23       10.69       14.44     10.01 o 
   0   4  23      343.02      371.88     50.77 o 
   1   4  23        0.33        8.66      6.09 o 
   2   4  23       25.21       27.33      7.05 o 
   3   4  23        1.22       11.37      8.45 o 
   4   4  23        0.01       -6.02      9.47 o 
   5   4  23       28.92       26.41     11.09 o 
   1   5  23      415.47      388.96     40.24 o 
   2   5  23       29.45       31.31      9.30 o 
   3   5  23        4.28       10.72      9.34 o 
   4   5  23        0.83        6.29     10.12 o 
   5   5  23       89.04       95.15     16.01 o 
   0   6  23       13.73       19.79      9.39 o 
   1   6  23       49.56       72.01      9.61 o 
   2   6  23       16.39        7.61      6.08 o 
   3   6  23      172.35      111.79     14.92 o 
   4   6  23        0.61        0.11     10.35 o 
   1   7  23       79.71       57.67      7.20 o 
   2   7  23        0.11        8.75      5.75 o 
   3   7  23       11.69        6.34      7.33 o 
   4   7  23        7.93        8.90     10.19 o 
   0   8  23       32.26       40.80     13.39 o 
   1   8  23       40.86       45.77      7.20 o 
   2   8  23        4.30        2.39     10.51 o 
   3   8  23      127.59       89.46     13.76 o 
   4   8  23        8.98       51.42     20.35 o 
   1   9  23        0.06        4.67      6.43 o 
   2   9  23        0.19       -4.49      5.35 o 
   3   9  23        0.27       -3.11      5.90 o 
   4   9  23        6.72       31.31     16.21 o 
   0  10  23       10.48       12.52     10.74 o 
   1  10  23       18.66       26.41      8.44 o 
   2  10  23        0.02        0.85      5.56 o 
   3  10  23       16.50       16.24     12.14 o 
   4  10  23        8.57        2.29      7.89 o 
   1  11  23       17.03       16.65      7.13 o 
   2  11  23        0.87        1.05      6.50 o 
   3  11  23        2.52        6.26      6.07 o 
   0  12  23       64.34       66.05     16.67 o 
   1  12  23       33.70       43.10     10.89 o 
   2  12  23        0.25        2.34      9.67 o 
   3  12  23      199.92      168.63     37.03 o 
   1  13  23      112.38      141.02     14.59 o 
   2  13  23        0.00       -1.86      7.70 o 
   3  13  23        0.31        1.84      7.76 o 
   0  14  23       25.70       20.09     12.79 o 
   1  14  23       15.67       34.60      8.21 o 
   2  14  23        3.05        6.15      7.42 o 
   1  15  23       75.32       96.14     19.01 o 
   0   0  24        0.04        3.13     19.72 o 
   1   0  24       97.25      106.88     16.45 o 
   2   0  24        0.33       -8.63     14.91 o 
   3   0  24       25.18       25.55     13.47 o 
   4   0  24        1.01        6.13     13.24 o 
   1   1  24       32.92       47.83     10.70 o 
   2   1  24        0.10       -0.66      9.62 o 
   3   1  24       22.40       11.13      8.87 o 
   4   1  24       20.76       38.88     10.53 o 
   0   2  24       71.73       89.51     15.52 o 
   1   2  24       10.84       21.45      9.40 o 
   2   2  24       16.20       18.03      9.50 o 
   3   2  24        0.08        7.83      9.03 o 
   4   2  24        8.86        7.53      9.25 o 
   1   3  24      178.80      197.59     13.41 o 
   2   3  24        9.20       12.24      7.48 o 
   3   3  24       32.11       25.22      9.89 o 
   4   3  24       46.14       42.27     10.24 o 
   0   4  24      195.28      221.94     31.65 o 
   1   4  24        2.61        9.28      7.01 o 
   2   4  24      149.90      133.35     12.89 o 
   3   4  24       42.67       34.96     10.04 o 
   4   4  24       65.04       62.73     12.08 o 
   1   5  24       73.02       79.64     10.02 o 
   2   5  24       35.03       31.77      7.76 o 
   3   5  24        1.38        5.30      9.03 o 
   4   5  24        1.41       20.52     10.70 o 
   0   6  24       95.64       81.20     14.21 o 
   1   6  24       44.69       41.36      7.33 o 
   2   6  24       50.98       54.02     11.83 o 
   3   6  24       20.86       12.74      8.71 o 
   4   6  24        7.15       16.88     11.40 o 
   1   7  24       70.27       92.24     10.32 o 
   2   7  24       41.98       34.14      7.53 o 
   3   7  24        2.51       -6.08      6.08 o 
   4   7  24        8.50       12.80     10.49 o 
   0   8  24       28.42       26.97     10.18 o 
   1   8  24       11.81       17.79      6.75 o 
   2   8  24        0.04       11.38      8.47 o 
   3   8  24       62.43       35.26     13.19 o 
   1   9  24      112.65      133.06     11.85 o 
   2   9  24        1.59        6.36      6.69 o 
   3   9  24       13.11        7.91      5.77 o 
   0  10  24       57.91       64.52     19.50 o 
   1  10  24       61.04       85.37     11.16 o 
   2  10  24        8.52        1.06      6.80 o 
   3  10  24      169.97      114.71     25.13 o 
   1  11  24       28.00       36.16      8.40 o 
   2  11  24       59.35       25.26     11.06 o 
   3  11  24        0.20        2.16      6.96 o 
   0  12  24       18.99       40.65     14.13 o 
   1  12  24        1.24        9.21      7.66 o 
   2  12  24        0.21        7.65      7.51 o 
   1  13  24       18.03       26.25      8.59 o 
   0  14  24       64.33       72.17     50.16 o 
   1   1  25      146.90      175.25     15.28 o 
   2   1  25       21.12       28.88     11.43 o 
   3   1  25       11.84       12.09      8.95 o 
   4   1  25        7.36       22.40      9.97 o 
   0   2  25      186.34      192.10     30.91 o 
   1   2  25        0.49        9.51      9.43 o 
   2   2  25       59.22       47.55      9.29 o 
   3   2  25       57.59       41.12     11.75 o 
   4   2  25       41.76       36.43     10.50 o 
   1   3  25        0.28        8.02      9.29 o 
   2   3  25       68.08       55.67     10.64 o 
   3   3  25       23.87       35.95     10.03 o 
   4   3  25       21.91       19.71     10.32 o 
   0   4  25       11.11       10.03     14.16 o 
   1   4  25       25.01       38.99      9.18 o 
   2   4  25       10.70       17.83      7.48 o 
   3   4  25       49.91       50.50     10.56 o 
   1   5  25       36.45       42.32      9.15 o 
   2   5  25       16.85       11.34      6.92 o 
   3   5  25       15.43       17.30      7.32 o 
   0   6  25       67.96       70.31     14.75 o 
   1   6  25       14.35       15.62      6.37 o 
   2   6  25        0.17        0.32      7.20 o 
   3   6  25        2.88        0.48      5.98 o 
   1   7  25        0.77       -1.80      5.65 o 
   2   7  25       68.67       34.85      8.40 o 
   3   7  25       67.96       29.50     16.75 o 
   0   8  25        4.68        5.61     12.13 o 
   1   8  25       22.45       23.11      7.38 o 
   2   8  25        6.75       12.32      6.55 o 
   3   8  25        6.43        3.88      7.27 o 
   1   9  25       17.28       18.20      9.08 o 
   2   9  25      123.40      127.04     15.09 o 
   0  10  25       47.58       74.44     13.52 o 
   1  10  25        9.38       15.52      8.03 o 
   2  10  25       16.79       19.48     10.57 o 
   1  11  25       15.69       17.71      9.07 o 
   0  12  25       27.02       47.96     20.35 o 
   0   0  26       65.47       61.57     23.96 o 
   1   0  26       11.69       27.41     18.67 o 
   2   0  26        0.46        2.23     15.48 o 
   3   0  26        4.32        9.49     15.37 o 
   1   1  26        1.83        8.15     10.00 o 
   2   1  26       41.28       35.51     12.27 o 
   3   1  26        1.18       18.74      9.06 o 
   0   2  26        0.02        7.58     14.27 o 
   1   2  26        4.92        0.61      9.41 o 
   2   2  26        0.02       14.75     11.94 o 
   3   2  26       18.49       19.60      9.30 o 
   1   3  26        0.62        1.14      9.04 o 
   2   3  26       48.48       59.53     12.55 o 
   3   3  26        3.17        7.51      9.35 o 
   0   4  26      166.77      195.28     26.77 o 
   1   4  26        2.35        5.97      8.80 o 
   2   4  26       14.88       13.13      6.58 o 
   3   4  26        8.45        9.18      8.64 o 
   1   5  26        5.04       10.61      9.14 o 
   2   5  26        0.30        2.71      6.25 o 
   0   6  26       98.76      119.69     23.44 o 
   1   6  26        1.16       -0.19      8.07 o 
   2   6  26       28.78       14.98      6.30 o 
   1   7  26        0.74        9.13      9.72 o 
   2   7  26        4.40        1.02      7.94 o 
   0   8  26        3.61        4.28     12.09 o 
   1   8  26       73.14       76.29     18.94 o 
   2   8  26        5.42       -3.84      7.44 o 
   1   9  26        0.25       16.25     12.04 o 
   1   1  27        2.56       21.72     10.53 o 
   2   1  27        7.62       11.15     11.60 o 
   0   2  27      242.12      282.66     30.14 o 
   1   2  27       15.76       40.32     10.28 o 
   2   2  27        2.44       -7.95     19.75 o 
   1   3  27       42.37       59.53     11.83 o 
   2   3  27       11.90        5.40     14.37 o 
   0   4  27      156.55      141.38     21.47 o 
   1   4  27        3.99       30.45     10.18 o 
   1   5  27       60.54       52.72     11.60 o 
   0   6  27        0.57        8.58     21.95 o 
   1   6  27        0.85        8.36     15.03 o 
                                                 
